# Supplementary material for: Untargeted metabolomics identifies metabolic dysregulation of sphingolipids associated with aggressive chronic lymphocytic leukaemia and poor survival
Source: Clin Transl Med. 2023 Nov 30;13(12):e1442. doi: 10.1002/ctm2.1442 (PMC10689972; doi:10.1002/ctm2.1442)
Supplement: Supplementary file 3 — Supporting Information [file CTM2-13-e1442-s003.xlsx]

## Sheet: Untargeted Metabolomics
Table S3A: Metabolites fold-change				p ≤ 0.05, group means fold of change ≥ 1.00					0.05 < p ≤ 0.10, group means fold of change ≥ 1.00
				p ≤ 0.05, group means fold of change < 1.00					0.05 < p ≤ 0.10, group means fold of change < 1.00
			JVM2-UGT2B17OE		MEC1-UGT2B17OE
			JVM2-CTRL		MEC1-CTRL		Mean values
Super Pathway	Sub Pathway	Biochemical Name	Fold Change	P-value	Fold Change	P-value	JVM2-UGT2B17HI	JVM2-UGT2B17LO	MEC1-UGT2B17HI	MEC1-UGT2B17LO
Amino Acid	Glycine, Serine and Threonine Metabolism	serine	0.91	0.17051	1.04	0.529857	0.7946	0.8734	0.9248	0.8881
Cofactors and Vitamins	Pantothenate and CoA Metabolism	coenzyme A	2.49	0.0131106	0.8	0.38706	0.1086	0.0437	1.7522	2.2007
Carbohydrate	Nucleotide Sugar	UDP-glucose	0.53	0.0010373	0.92	0.730779	0.1802	0.34	1.4148	1.5398
		UDP-galactose	0.61	0.00864627	0.9	0.668232	0.7745	1.2764	2.0396	2.2743
Lipid	Sphingolipid Synthesis	sphinganine	0.43	7.256e-08	1	0.937304	0.613	1.4403	0.8467	0.8473
	Sphingosines	sphingosine	0.84	0.117065	0.93	0.564183	0.9256	1.0961	0.3978	0.4285
	Long Chain Saturated Fatty Acid	palmitate (16:0)	0.35	0.0313926	0.73	0.261686	0.7334	2.1126	1.0397	1.4245

## Sheet: Lipidomics
Table S3B: Metabolites fold-change			p ≤ 0.05, group means fold of change ≥ 1.00						0.05 < p ≤ 0.10, group means fold of change ≥ 1.00
			p ≤ 0.05, group means fold of change < 1.00						0.05 < p ≤ 0.10, group means fold of change < 1.00
			JVM2-UGT2B17OE		MEC1-UGT2B17OE
			JVM2-CTRL		MEC1-CTRL		Mean values
Super Pathway	Sub Pathway	Biochemical Name	Fold Change	P-value	Fold Change	P-value	JVM2-UGT2B17HI	JVM2-UGT2B17LO	MEC1-UGT2B17HI	MEC1-UGT2B17LO
Sphingolipid SUM	Ceramides	Total CER	1.28	0.101415	1.02	0.835964	1.3706	1.0678	0.6819	0.6674
	Dihydroceramides	Total DCER	0.95	0.484165	0.9	0.422153	1.1368	1.1935	0.8626	0.9568
	Hexosylceramides	Total HCER	1.55	0.000646024	1.23	0.0531972	1.4171	0.9117	1.1264	0.9138
	Lactosylceramides	Total LCER	0.43	2.33e-09	0.72	0.00036041	0.505	1.1882	1.037	1.4364
	Sphingomyelins	Total SM	0.79	0.0010515	0.89	0.0834834	0.9492	1.2023	0.577	0.6459
Sphingolipids	Ceramide	CER(14:0)	1.1	0.625766	1.07	0.569981	2.1922	1.9927	0.9844	0.9177
		CER(16:0)	1.16	0.201288	1.1	0.340326	1.5111	1.3028	0.2499	0.2278
		CER(18:0)	1.39	0.159877	1.13	0.464111	1.8288	1.3162	0.5492	0.4858
		CER(18:1)	1.08	0.927424	0.91	0.556284	1.1364	1.0558	0.3325	0.3645
		CER(20:0)	1.6	0.0714039	1.17	0.434188	1.7627	1.0992	0.648	0.5554
		CER(20:1)	1.35	0.330554	0.86	0.424095	1.5213	1.126	0.5936	0.6938
		CER(22:0)	1.44	0.0983575	1.05	0.767625	1.2058	0.8361	0.9939	0.9483
		CER(22:1)	1.43	0.152176	0.79	0.204251	1.3526	0.9456	0.7269	0.9213
		CER(24:0)	1.29	0.092968	1.02	0.846224	0.7064	0.5464	1.3058	1.2769
		CER(24:1)	1.66	0.0238792	0.96	0.845809	1.5749	0.9514	0.9266	0.9695
		CER(26:0)	1.26	0.165819	0.96	0.807944	0.9717	0.7727	2.7901	2.8964
		CER(26:1)	1.39	0.0817142	0.8	0.161651	1.0173	0.7326	1.2006	1.502
	Dihydroceramide	DCER(14:0)	0.78	0.0498226	0.96	0.693428	1.5889	2.031	0.9673	1.0096
		DCER(16:0)	0.83	0.0472217	0.98	0.843651	1.4241	1.7236	0.3138	0.3205
		DCER(18:0)	1	0.718489	0.93	0.689913	1.5822	1.5763	0.9151	0.9837
		DCER(18:1)	1.13	0.734192	0.85	0.440561	0.8469	0.7516	0.5576	0.6586
		DCER(20:0)	1.14	0.648133	0.99	0.967959	1.1353	0.9982	0.9072	0.9135
		DCER(20:1)	0.93	0.553121	1.07	0.624511	0.8176	0.8751	0.9334	0.8685
		DCER(22:0)	1.19	0.515836	0.85	0.352147	0.7303	0.6112	1.1386	1.3338
		DCER(22:1)	0.99	0.599508	0.8	0.0658946	0.9321	0.9457	0.8205	1.032
		DCER(22:2)	0.97	0.645829	0.83	0.0829978	0.862	0.886	0.9566	1.1529
		DCER(24:0)	1.14	0.553725	0.89	0.449305	0.8236	0.7223	2.3609	2.6642
		DCER(24:1)	1.28	0.272406	0.93	0.65955	1.2245	0.9545	0.9575	1.0342
		DCER(26:0)	1	0.940289	0.92	0.596082	0.8116	0.8133	1.2621	1.3709
		DCER(26:1)	0.9	0.26718	0.81	0.121856	0.7909	0.8817	1.0838	1.3399
	Hexosylceramide	HCER(14:0)	1.17	0.155173	1.16	0.158664	1.1194	0.9528	1.1422	0.9852
		HCER(16:0)	1.58	0.000101522	1.32	0.00650648	3.0897	1.9585	0.9618	0.73
		HCER(18:0)	1.53	0.0126517	1.39	0.0322923	1.7687	1.156	1.1181	0.8053
		HCER(18:1)	1.15	0.329379	1.12	0.337474	1.2174	1.0628	0.7017	0.6264
		HCER(20:0)	1.58	0.0160267	1.48	0.0199557	1.4774	0.9352	1.0933	0.7401
		HCER(20:1)	1.22	0.240433	1.05	0.694963	1.1338	0.9295	0.9297	0.8833
		HCER(22:0)	1.54	0.00719268	1.32	0.0523015	0.7446	0.4833	1.2848	0.9768
		HCER(22:1)	1.58	0.0280179	1.04	0.747391	1.1344	0.7185	0.9719	0.9327
		HCER(24:0)	1.39	0.00914855	1.2	0.123133	0.922	0.6626	2.6673	2.2316
		HCER(24:1)	1.72	0.00148488	1.12	0.359258	1.2452	0.726	1.3843	1.2412
		HCER(26:0)	1.13	0.315054	1.05	0.689315	0.9464	0.838	3.7253	3.5416
		HCER(26:1)	1.33	0.01904	0.81	0.0866296	0.992	0.7482	1.9778	2.4432
	Lactosylceramide	LCER(14:0)	0.38	4.5e-10	0.73	0.000553912	0.4798	1.2664	1.0618	1.4535
		LCER(16:0)	0.43	2.5e-10	0.78	0.000979738	1.2257	2.8752	0.8367	1.0738
		LCER(18:0)	0.45	1.26146e-06	0.84	0.126171	0.5796	1.2754	1.0687	1.2678
		LCER(18:1)	0.79	0.0185883	0.8	0.0326678	0.9163	1.1547	0.9716	1.2134
		LCER(20:0)	0.44	6.9513e-07	0.8	0.0519276	0.4709	1.0711	1.2189	1.5176
		LCER(20:1)	0.58	0.000179243	0.63	0.00106233	0.5815	1.0084	1.3266	2.1154
		LCER(22:0)	0.39	1.501e-08	0.72	0.00259811	0.4125	1.0651	2.254	3.1134
		LCER(22:1)	0.36	9.77e-09	0.58	3.80216e-05	0.3788	1.0628	1.6417	2.8231
		LCER(24:0)	0.37	4.2e-10	0.71	0.000308424	0.3798	1.0331	2.5656	3.6136
		LCER(24:1)	0.46	2.48621e-06	0.68	0.00297836	0.4771	1.0362	1.9797	2.9033
		LCER(26:0)	0.36	2.31e-09	0.67	0.000245093	0.3637	1.0098	2.9909	4.4816
		LCER(26:1)	0.34	2.93e-08	0.58	9.10101e-05	0.3389	0.9869	2.1259	3.696
	Sphingomyelin	SM(14:0)	0.64	3.13536e-06	0.82	0.00867194	0.9182	1.443	0.5272	0.6409
		SM(16:0)	0.7	6.2573e-05	0.81	0.00872171	0.9316	1.3396	0.2466	0.3032
		SM(18:0)	0.65	0.000142052	0.89	0.194599	0.9341	1.4294	0.6851	0.7703
		SM(18:1)	0.76	0.00502231	0.84	0.0633999	0.9813	1.2946	0.6609	0.7876
		SM(20:0)	0.83	0.0274639	0.97	0.711379	0.8179	0.9829	0.9909	1.0207
		SM(20:1)	0.76	0.00121333	0.98	0.824133	0.7718	1.021	0.9469	0.9626
		SM(22:0)	1.03	0.936944	1.05	0.630167	1.112	1.0804	0.9267	0.8833
		SM(22:1)	0.91	0.243417	0.99	0.962849	1.0162	1.1109	0.9143	0.9193
		SM(24:0)	0.88	0.160468	0.93	0.430431	0.743	0.8396	1.0116	1.092
		SM(24:1)	0.97	0.611239	0.83	0.048525	1.0985	1.1288	0.9523	1.1538
		SM(26:0)	1.09	0.430628	1.03	0.730008	0.7827	0.7153	1.1445	1.1085
		SM(26:1)	1	0.807213	0.92	0.39173	0.886	0.8876	1.0008	1.0892
