# Supplementary material for: Untargeted metabolomics identifies metabolic dysregulation of sphingolipids associated with aggressive chronic lymphocytic leukaemia and poor survival
Source: Clin Transl Med. 2023 Nov 30;13(12):e1442. doi: 10.1002/ctm2.1442 (PMC10689972; doi:10.1002/ctm2.1442)
Supplement: Supplementary file 4 — Supporting Information [file CTM2-13-e1442-s004.xlsx]

## Sheet: Table S9A_Untargeted
Table 9A: Levels of measured metabolites per sample												SAMPLE NAME	LARC-00095	LARC-00096	LARC-00097	LARC-00098	LARC-00099	LARC-00100	LARC-00101	LARC-00102	LARC-00103	LARC-00104	LARC-00105	LARC-00106	LARC-00107	LARC-00108	LARC-00109	LARC-00110	LARC-00111	LARC-00112	LARC-00113	LARC-00114
												BRADFORD PROTEIN	33.966	31.332	34.361	35.967	31.586	38.608	36.628	35.833	35.807	40.649	33.545	36.255	36.575	37.777	35.661	51.248	44.991	42.441	43.487	41.573
												COMMENT	80 million cells	80 million cells	80 million cells	80 million cells	80 million cells	80 million cells	80 million cells	80 million cells	80 million cells	80 million cells	80 million cells	80 million cells	80 million cells	80 million cells	80 million cells	80 million cells	80 million cells	80 million cells	80 million cells	80 million cells
												GROUP NAME	MEC1-CTRL	MEC1-CTRL	MEC1-CTRL	MEC1-CTRL	MEC1-CTRL	MEC1-UGT2B17OE	MEC1-UGT2B17OE	MEC1-UGT2B17OE	MEC1-UGT2B17OE	MEC1-UGT2B17OE	JVM2-CTRL	JVM2-CTRL	JVM2-CTRL	JVM2-CTRL	JVM2-CTRL	JVM2-UGT2B17OE	JVM2-UGT2B17OE	JVM2-UGT2B17OE	JVM2-UGT2B17OE	JVM2-UGT2B17OE
												GROUP NUMBER	1	1	1	1	1	2	2	2	2	2	3	3	3	3	3	4	4	4	4	4
												SAMPLE MATRIX	cell pellet	cell pellet	cell pellet	cell pellet	cell pellet	cell pellet	cell pellet	cell pellet	cell pellet	cell pellet	cell pellet	cell pellet	cell pellet	cell pellet	cell pellet	cell pellet	cell pellet	cell pellet	cell pellet	cell pellet
												SAMPLE NUMBER	1	2	3	4	5	6	7	8	9	10	11	12	13	14	15	16	17	18	19	20
PATHWAY SORTORDER	BIOCHEMICAL	SUPER PATHWAY	SUB PATHWAY	COMP ID	PLATFORM	CHEMICAL ID	RI	MASS	CAS	PUBCHEM	KEGG	Group HMDB	MEC1-CTRL replicate 1	MEC1-CTRL replicate 2	MEC1-CTRL replicate 3	MEC1-CTRL replicate 4	MEC1-CTRL replicate 5	MEC1-UGT2B17OE replicate 1	MEC1-UGT2B17OE replicate 2	MEC1-UGT2B17OE replicate 3	MEC1-UGT2B17OE replicate 4	MEC1-UGT2B17OE replicate 5	JVM2-CTRL replicate 1	JVM2-CTRL replicate 2	JVM2-CTRL replicate 3	JVM2-CTRL replicate 4	JVM2-CTRL replicate 5	JVM2-UGT2B17OE replicate 1	JVM2-UGT2B17OE replicate 2	JVM2-UGT2B17OE replicate 3	JVM2-UGT2B17OE replicate 4	JVM2-UGT2B17OE replicate 5
1400	palmitate (16:0)	Lipid	Long Chain Saturated Fatty Acid	1336	LC/MS Neg	424	5618	255.233	985	57-10-3	C00249	HMDB00220	1.098	1.143	0.8493	1.7135	1.2007	1.0001	1.6351	0.6652	0.8545	0.7239	0.9999	0.6703	1.017	1.1201	5.7049	0.9086	0.8554	0.8567	0.647	0.8499
2893	palmitoyl-sphingosine-phosphoethanolamine (d18:1/16:0)	Lipid	Ceramide PEs	62984	LC/MS Pos Late	100021162	2207	661.528					0.1157	0.1157	0.1157	0.1157	0.1157	0.1361	0.1157	0.2367	0.1157	0.1157	5.6649	5.2784	4.0439	5.2083	4.9423	3.2666	3.5615	2.9211	2.5097	2.1926
2770	phytosphingosine	Lipid	Sphingolipid Synthesis	1510	LC/MS Pos Late	469	1367	318.3	122121	554-62-1	C12144	HMDB04610	0.1844	0.2794	0.3162	0.3635	0.1861	0.3393	0.2807	0.2843	0.2966	0.3209	0.9983	1.09	0.7383	1.0017	0.986	0.7775	0.9621	0.8026	0.7311	0.5173
2769	sphingadienine	Lipid	Sphingolipid Synthesis	57426	LC/MS Pos Late	100015643	1350	298.274	6449795	25696-03-1			0.1165	0.1443	0.2811	0.2736	0.1615	0.3048	0.3118	0.3033	0.4041	0.3207	1.0979	1.1385	0.522	1.0366	0.5572	1.0025	1.1721	0.9975	1.1323	1.186
2767	sphinganine	Lipid	Sphingolipid Synthesis	17769	LC/MS Pos Late	313	1413	302.305	3126	3102-56-5	C00836	HMDB00269	0.5525	0.6668	0.6929	0.7443	0.5913	0.9013	0.7871	0.6123	0.7047	0.6282	1.3861	1.2306	1.1395	1.1678	0.9902	0.5483	0.6709	0.6446	0.6492	0.6044
2918	sphingosine	Lipid	Sphingosines	17747	LC/MS Pos Late	297	1393	300.29	5353955	123-78-4	C00319	HMDB00252	0.2906	0.3656	0.3985	0.4181	0.25	0.3865	0.3699	0.342	0.3481	0.3379	1.0134	1.0618	0.7281	0.9624	0.9459	0.872	1.0676	1.2209	0.9866	0.7801
4059	CoA	Cofactors and Vitamins	Pantothenate and CoA Metabolism	46322	LC/MS Neg	270	1448	382.55	317	85-61-0;18439-24-2	C00010	HMDB01423	1.7486	1.8929	2.2325	2.6216	2.1336	1.6086	2.4273	1.8597	1.732	1.8064	0.0375	0.0375	0.0455	0.0377	0.069	0.2611	0.2437	0.1161	0.0375	0.0586
1284	UDP-galactose	Carbohydrate	Nucleotide Sugar	15860	LC/MS Polar	100000298	4000	565.048	18068	2956-16-3;91183-98-1;137868-52-1	C00052	HMDB00302	1.8993	2.4017	2.348	2.2154	2.8478	2.1579	2.3733	2.3244	2.4586	2.5221	1.0942	1.7698	1.5728	1.3346	1.3607	2.2959	1.6981	0.5289	0.529	0.5375
1280	UDP-glucose	Carbohydrate	Nucleotide Sugar	32344	LC/MS Polar	1096	3950	565.048	8629	117756-22-6	C00029	HMDB00286	0.9508	1.4458	1.488	1.4274	1.7588	1.4367	1.4983	1.437	1.4119	1.5396	0.2752	0.4485	0.3884	0.2774	0.3014	0.3727	0.3392	0.1508	0.1516	0.1266

## Sheet: TableS9B_Lipidomics
Table S9B: Levels of measured metabolites per sample						SAMPLE NAME	LARC-00095	LARC-00096	LARC-00097	LARC-00098	LARC-00099	LARC-00100	LARC-00101	LARC-00102	LARC-00103	LARC-00104	LARC-00105	LARC-00106	LARC-00107	LARC-00108	LARC-00109	LARC-00110	LARC-00111	LARC-00112	LARC-00113	LARC-00114
						BRADFORD PROTEIN	33.966	31.332	34.361	35.967	31.586	38.608	36.628	35.833	35.807	40.649	33.545	36.255	36.575	37.777	35.661	51.248	44.991	42.441	43.487	41.573
						COMMENT	80 million cells	80 million cells	80 million cells	80 million cells	80 million cells	80 million cells	80 million cells	80 million cells	80 million cells	80 million cells	80 million cells	80 million cells	80 million cells	80 million cells	80 million cells	80 million cells	80 million cells	80 million cells	80 million cells	80 million cells
						GROUP NAME	MEC1-CTRL	MEC1-CTRL	MEC1-CTRL	MEC1-CTRL	MEC1-CTRL	MEC1-UGT2B17OE	MEC1-UGT2B17OE	MEC1-UGT2B17OE	MEC1-UGT2B17OE	MEC1-UGT2B17OE	JVM2-CTRL	JVM2-CTRL	JVM2-CTRL	JVM2-CTRL	JVM2-CTRL	JVM2-UGT2B17OE	JVM2-UGT2B17OE	JVM2-UGT2B17OE	JVM2-UGT2B17OE	JVM2-UGT2B17OE
						GROUP NUMBER	1	1	1	1	1	2	2	2	2	2	3	3	3	3	3	4	4	4	4	4
						SAMPLE MATRIX	cell pellet	cell pellet	cell pellet	cell pellet	cell pellet	cell pellet	cell pellet	cell pellet	cell pellet	cell pellet	cell pellet	cell pellet	cell pellet	cell pellet	cell pellet	cell pellet	cell pellet	cell pellet	cell pellet	cell pellet
						SAMPLE NUMBER	1	2	3	4	5	6	7	8	9	10	11	12	13	14	15	16	17	18	19	20
PATHWAY SORTORDER	BIOCHEMICAL	SUPER PATHWAY	SUB PATHWAY	COMP ID	PLATFORM	CHEMICAL ID	MEC1-CTRL replicate 1	MEC1-CTRL replicate 2	MEC1-CTRL replicate 3	MEC1-CTRL replicate 4	MEC1-CTRL replicate 5	MEC1-UGT2B17OE replicate 1	MEC1-UGT2B17OE replicate 2	MEC1-UGT2B17OE replicate 3	MEC1-UGT2B17OE replicate 4	MEC1-UGT2B17OE replicate 5	JVM2-CTRL replicate 1	JVM2-CTRL replicate 2	JVM2-CTRL replicate 3	JVM2-CTRL replicate 4	JVM2-CTRL replicate 5	JVM2-UGT2B17OE replicate 1	JVM2-UGT2B17OE replicate 2	JVM2-UGT2B17OE replicate 3	JVM2-UGT2B17OE replicate 4	JVM2-UGT2B17OE replicate 5
8248	CE(12:0)	Cholesterol Ester	CE Ester	54493	GC-FID	100010641	0.6841	0.6997	0.9922	0.9399	0.7833	1.154	0.9243	1.1854	0.7206	0.8825	1.0078	0.893	0.9817	0.9086	0.8042	0.8564	1.0339	1.3838	1.6292	2.0574
8249	CE(14:0)	Cholesterol Ester	CE Ester	53452	GC-FID	100009600	0.4853	0.681	0.7112	0.7536	0.8912	0.4835	0.6266	0.6372	0.5091	0.4837	1.3237	1.0279	1.3212	1.2037	0.9158	0.8212	0.9721	1.1394	1.3736	1.4535
8250	CE(14:1)	Cholesterol Ester	CE Ester	53453	GC-FID	100009601	0.6471	0.9216	0.8235	0.9052	1.0196	0.6471	0.8497	1.098	0.7288	0.6046	1.2026	0.902	1.0752	1.1078	1.0163	0.8497	0.8137	0.9837	0.9477	1.1209
8251	CE(15:0)	Cholesterol Ester	CE Ester	53454	GC-FID	100009602	0.4848	0.6073	0.567	0.5907	0.6429	0.5783	0.5726	0.6705	0.5209	0.537	1.3808	0.9791	1.3357	1.1192	1.0209	0.7631	0.9335	1.1586	1.1999	1.2621
8252	CE(16:0)	Cholesterol Ester	CE Ester	54315	GC-FID	100010463	0.6909	0.7795	0.7778	0.9864	1.001	0.7598	0.767	0.7851	0.6581	0.6135	1.2696	0.9434	1.2103	1.2636	0.999	0.9086	0.9884	1.145	1.1499	1.2369
8253	CE(16:1)	Cholesterol Ester	CE Ester	54316	GC-FID	100010464	0.7717	0.7858	0.7605	0.9265	0.8718	0.7012	0.7817	0.883	0.7123	0.7194	1.6518	1.0683	1.4843	1.5486	1.3235	0.9669	0.8882	1.0542	0.9698	1.0302
8254	CE(17:0)	Cholesterol Ester	CE Ester	54122	GC-FID	100010270	0.3074	0.3579	0.3725	0.3819	0.4083	0.33	0.3407	0.3752	0.3616	0.3221	1.3594	1.024	1.2334	1.1808	0.976	0.7614	0.9543	1.3218	1.3858	1.4042
8255	CE(18:0)	Cholesterol Ester	CE Ester	54123	GC-FID	100010271	0.2306	0.264	0.2826	0.3167	0.4068	0.2607	0.3095	0.3175	0.3001	0.269	1.1293	0.9153	1.0306	1.0063	0.7466	0.9937	1.27	1.7286	2.0258	2.2324
8256	CE(18:1)	Cholesterol Ester	CE Ester	54494	GC-FID	100010642	0.4263	0.347	0.3566	0.4566	0.4184	0.3413	0.3536	0.4592	0.3344	0.3322	1.375	1.0175	1.3249	1.0956	0.9186	0.8218	0.9825	1.3924	1.3954	1.431
8257	CE(18:2)	Cholesterol Ester	CE Ester	53968	GC-FID	100010116	2.207	0.4411	0.4092	1.7562	0.4869	0.7065	0.4651	1.9826	0.8126	0.5874	1.4383	0.9763	1.2634	0.9587	0.9554	0.6425	0.6597	1.0237	1.0381	0.9612
8258	CE(18:3)	Cholesterol Ester	CE Ester	53969	GC-FID	100010117	0.7516	0.4112	0.4348	0.702	0.4848	0.5205	0.4723	0.78	0.5022	0.4646	1.4357	1.0366	1.4564	1.1156	0.9634	0.6914	0.6943	1.105	1.2662	1.0804
8259	CE(18:4)	Cholesterol Ester	CE Ester	53623	GC-FID	100009771	0.7348	0.7045	0.7348	0.9394	0.7803	0.7576	0.7879	1.1439	0.8182	0.7197	1.303	1.4015	1.8864	1.5303	1.0606	0.8182	0.7955	0.9318	0.6439	1.0682
8260	CE(20:0)	Cholesterol Ester	CE Ester	54317	GC-FID	100010465	0.3428	0.4063	0.4067	0.4602	0.4962	0.3864	0.4673	0.4804	0.4348	0.3936	1.2584	0.9596	1.1201	1.0075	0.7662	0.9925	1.2774	1.7638	1.9643	2.3028
8261	CE(20:1)	Cholesterol Ester	CE Ester	54318	GC-FID	100010466	0.1991	0.247	0.2624	0.2212	0.3007	0.2151	0.2541	0.2345	0.2133	0.2101	1.4259	0.9859	1.3019	0.9297	0.7501	1.0141	1.5132	2.5297	2.8023	3.0053
8262	CE(20:2)	Cholesterol Ester	CE Ester	53624	GC-FID	100009772	0.1186	0.1338	0.1403	0.1284	0.1549	0.1104	0.1229	0.121	0.1137	0.1149	1.5691	1.1681	1.5232	0.9305	0.884	0.736	1.0695	2.1098	2.1839	2.2412
8263	CE(20:3)	Cholesterol Ester	CE Ester	54319	GC-FID	100010467	0.2508	0.1932	0.2247	0.262	0.2372	0.2317	0.2077	0.258	0.2099	0.2105	1.5695	1.1253	1.5933	1.0182	0.9818	0.6312	0.9035	1.5818	1.7314	1.6179
8264	CE(20:4)	Cholesterol Ester	CE Ester	54495	GC-FID	100010643	0.9429	0.4651	0.4422	0.8238	0.5203	0.6776	0.5228	0.9533	0.6184	0.5228	1.3394	0.9159	1.3557	1.0858	1.0467	0.7817	0.7971	1.1714	1.2129	1.1208
8265	CE(20:5)	Cholesterol Ester	CE Ester	53795	GC-FID	100009943	0.7379	0.5017	0.5172	0.6183	0.4932	0.6306	0.5203	0.6885	0.5581	0.5326	1.2605	0.9108	1.4774	1.1146	1.0892	0.7781	0.7457	1.2065	1.1864	1.2559
8266	CE(22:0)	Cholesterol Ester	CE Ester	53625	GC-FID	100009773	0.3015	0.5161	0.4997	0.6088	0.6733	0.4152	0.732	0.5736	0.6287	0.4188	1.3971	0.9971	1.105	0.9079	0.7859	1.0029	1.5062	1.973	1.9965	2.4188
8267	CE(22:1)	Cholesterol Ester	CE Ester	53796	GC-FID	100009944	0.2974	0.2982	0.3411	0.3047	0.3768	0.2897	0.3404	0.3216	0.3262	0.3016	1.3427	1.0042	1.3826	0.7529	0.6938	0.9958	1.5177	2.886	2.9463	3.2786
8268	CE(22:2)	Cholesterol Ester	CE Ester	53269	GC-FID	100009417	0.229	0.2543	0.2557	0.1863	0.2102	0.214	0.2393	0.1962	0.2126	0.2126	1.6753	1.1173	1.6992	0.8128	0.8541	0.8827	1.4078	2.8038	2.9118	2.7977
8269	CE(22:4)	Cholesterol Ester	CE Ester	54124	GC-FID	100010272	0.1292	0.1145	0.1477	0.1148	0.1232	0.1073	0.1127	0.1357	0.1052	0.1244	1.7366	1.1485	1.7865	0.7965	0.8515	0.7586	1.222	3.0366	3.5201	3.048
8270	CE(22:5)	Cholesterol Ester	CE Ester	53797	GC-FID	100009945	0.1685	0.1279	0.1491	0.1332	0.1567	0.1535	0.1436	0.2106	0.1618	0.174	1.4371	1.1453	1.5994	0.8547	0.8381	0.8457	1.2933	3.4058	3.8237	3.5971
8271	CE(22:6)	Cholesterol Ester	CE Ester	53970	GC-FID	100010118	0.4258	0.3197	0.3725	0.3957	0.3892	0.4658	0.3827	0.5052	0.418	0.4329	1.3816	0.9561	1.4247	1.0439	0.8485	0.8023	1.0768	2.4035	2.597	2.454
8272	CE(24:0)	Cholesterol Ester	CE Ester	54125	GC-FID	100010273	0.4832	0.5405	0.5052	0.6147	0.9668	0.6844	0.8742	0.7784	0.8953	0.7976	1.1057	0.749	1.1368	0.849	0.6023	1.0332	1.1465	1.3537	1.4738	1.9134
8273	CE(24:1)	Cholesterol Ester	CE Ester	54126	GC-FID	100010274	0.3762	0.4458	0.4241	0.352	0.5114	0.365	0.4129	0.4033	0.4249	0.3929	1.3404	0.9618	1.3316	0.7328	0.6321	1.0382	1.3717	2.1749	1.9818	2.4087
8274	CER(14:0)	Sphingolipids	Ceramide	54496	GC-FID	100010644	0.8502	0.7889	0.7883	0.8985	0.8339	1.1675	1.0313	0.9747	0.8864	1.0253	1.9288	1.8755	1.9398	1.9376	2.2585	1.7763	2.1947	2.4509	2.7779	2.9963
8275	CER(16:0)	Sphingolipids	Ceramide	53971	GC-FID	100010119	0.2288	0.2199	0.1991	0.2237	0.2185	0.3016	0.2863	0.2548	0.2536	0.2683	1.3354	1.3127	1.3716	1.3776	1.4788	1.496	1.7127	1.8128	1.871	2.052
8276	CER(18:0)	Sphingolipids	Ceramide	54320	GC-FID	100010468	0.4904	0.4969	0.4054	0.4649	0.4298	0.6477	0.6005	0.5681	0.5535	0.5846	1.2029	1.2516	1.3614	1.4327	1.5772	1.2131	1.5749	2.0802	2.6109	3.0118
8278	CER(18:1)	Sphingolipids	Ceramide	53626	GC-FID	100009774	0.3771	0.3161	0.2625	0.329	0.3327	0.3235	0.3549	0.3216	0.3087	0.3771	1.0813	0.9908	1.0444	1.0092	1.0536	0.8226	0.9815	1.3974	1.451	1.5046
8279	CER(20:0)	Sphingolipids	Ceramide	54321	GC-FID	100010469	0.5117	0.5239	0.4591	0.4918	0.4429	0.7276	0.6876	0.5707	0.5729	0.6783	0.9324	0.9327	1.093	1.0912	1.2423	0.9848	1.2626	1.8626	2.4553	2.7888
8280	CER(20:1)	Sphingolipids	Ceramide	53972	GC-FID	100010120	0.5827	0.5171	0.6273	0.5328	0.6352	0.5538	0.601	0.5144	0.6142	0.5381	0.9764	0.9711	1.0892	1.1181	1.0236	0.8058	1.0577	1.5039	1.9239	2.399
8281	CER(22:0)	Sphingolipids	Ceramide	53627	GC-FID	100009775	0.9239	0.9915	0.7941	0.8529	0.7855	1.0659	1.1764	0.9376	0.9558	1.0725	0.7319	0.7585	0.8487	0.9181	0.966	0.8196	1.0085	1.3244	1.6988	1.906
8282	CER(22:1)	Sphingolipids	Ceramide	54127	GC-FID	100010275	1.0039	0.9812	0.8363	0.8979	0.8406	0.8522	0.8036	0.7713	0.7862	0.9018	0.9961	0.9528	1.1165	0.9942	1.1112	0.8849	1.1719	1.6856	2.1502	2.2552
8283	CER(24:0)	Sphingolipids	Ceramide	54322	GC-FID	100010470	1.2712	1.3495	1.1631	1.1798	1.0568	1.3396	1.5774	1.3096	1.3139	1.4933	0.4902	0.4846	0.5707	0.6417	0.6467	0.6177	0.7401	0.7834	0.9378	1.0345
8284	CER(24:1)	Sphingolipids	Ceramide	53628	GC-FID	100009776	1.0748	0.9268	0.8038	0.799	0.7543	1.0122	0.9788	0.8874	0.8666	1.0283	0.9645	0.8329	1.0231	0.887	1.0294	0.9878	1.3255	1.8931	2.1685	2.2617
8285	CER(26:0)	Sphingolipids	Ceramide	54497	GC-FID	100010645	2.6717	3.0459	2.5095	2.5277	2.3497	2.5293	3.2714	2.6946	2.8378	3.0918	0.6962	0.5934	0.7634	0.8623	0.9312	0.7832	1.0103	0.9897	1.2437	1.4066
8286	CER(26:1)	Sphingolipids	Ceramide	53798	GC-FID	100009946	1.4236	1.494	1.3365	1.2673	1.1456	1.2114	1.2848	1.1597	1.1379	1.3019	0.7348	0.5841	0.7844	0.6883	0.8015	0.7156	0.9022	1.0978	1.453	1.3839
8341	DAG(12:0/16:0)	Diacylglycerol	DAG Ester	53629	GC-FID	100009777	3.4622	3.9285	3.8247	4.6067	4.0087	3.4278	4.1023	2.8602	3.1234	3.1229	0.637	0.5167	0.7409	0.8961	0.7352	0.928	0.981	0.6792	1.019	1.1409
8343	DAG(12:0/18:0)	Diacylglycerol	DAG Ester	53973	GC-FID	100010121	2.2179	2.7896	2.5175	2.8352	3.1026	2.405	3.2584	2.4774	2.5726	2.5765	0.637	0.4727	0.6386	1.0145	0.8628	0.9949	1.0539	0.8871	0.8683	1.0051
8344	DAG(12:0/18:1)	Diacylglycerol	DAG Ester	53799	GC-FID	100009947	1.0972	1.3623	1.4009	1.5323	1.3884	1.3547	1.4161	1.1744	1.3047	1.1874	0.4699	0.3628	0.4074	0.4362	0.3471	0.5149	0.6545	0.6252	0.6746	0.9788
8345	DAG(12:0/18:2)	Diacylglycerol	DAG Ester	53455	GC-FID	100009603	0.8554	1.3286	1.1661	1.3524	0.8961	1.3094	1.0824	1.0872	0.8913	1.1995	0.8363	0.5615	0.6547	0.8674	0.4373	0.7145	0.9343	1.0705	1.0777	1.0657
8348	DAG(14:0/14:0)	Diacylglycerol	DAG Ester	53270	GC-FID	100009418	3.5483	4.9218	4.9068	5.9184	5.356	3.7812	5.1162	3.947	3.7192	3.5915	0.6658	0.6188	0.7859	0.9047	0.7184	1.0876	1.0688	0.7667	0.9218	0.9312
8350	DAG(14:0/16:0)	Diacylglycerol	DAG Ester	54323	GC-FID	100010471	2.7029	3.2735	2.9866	3.5298	3.2391	2.5744	3.2827	2.3375	2.3925	2.3665	0.7536	0.6587	0.8505	0.967	0.9053	1.0694	1.1633	0.8308	0.9541	0.9011
8351	DAG(14:0/16:1)	Diacylglycerol	DAG Ester	54498	GC-FID	100010646	1.2894	1.8886	1.8068	2.2042	1.9285	1.4303	1.8015	1.6218	1.4621	1.4458	0.6274	0.5538	0.6403	0.7992	0.6703	0.8624	0.9141	0.5923	0.5348	0.6491
8354	DAG(14:0/18:1)	Diacylglycerol	DAG Ester	53800	GC-FID	100009948	1.1294	1.3613	1.4094	1.6113	1.4019	1.3357	1.3944	1.2474	1.1881	1.1055	0.7662	0.5852	0.7623	0.7982	0.7242	0.9179	1.0498	0.866	0.7718	0.9003
8355	DAG(14:0/18:2)	Diacylglycerol	DAG Ester	54128	GC-FID	100010276	1.2731	1.3438	1.315	1.4276	1.2646	1.4124	1.2995	1.299	1.3201	1.2365	0.8863	0.6949	0.9652	0.7899	0.8567	0.8027	1.0272	1.2007	1.1891	0.9728
8356	DAG(14:0/18:3)	Diacylglycerol	DAG Ester	54324	GC-FID	100010472	1.4732	1.5332	1.7109	2.0664	1.8608	1.7816	1.9336	2.1049	1.5375	1.454	0.9465	0.6831	0.97	1.03	0.848	1.0985	0.8587	0.9015	1.2013	0.9293
8358	DAG(14:0/20:0)	Diacylglycerol	DAG Ester	53974	GC-FID	100010122	1.4025	1.9886	1.4946	1.6873	1.6168	1.4423	2.0472	1.3707	1.4758	1.1495	0.4605	0.419	0.5623	0.6236	0.5367	0.4827	0.5679	0.527	0.5588	0.4684
8359	DAG(14:0/20:4)	Diacylglycerol	DAG Ester	53975	GC-FID	100010123	1.1568	1.1632	1.3036	1.5949	1.4599	1.328	1.3695	1.5534	1.2706	1.2259	0.8719	0.689	0.7889	0.8251	0.8272	0.9665	1.2504	1.0335	1.0356	0.9357
8360	DAG(14:0/22:6)	Diacylglycerol	DAG Ester	54499	GC-FID	100010647	0.9758	1.0263	1.0973	1.1037	1.0242	1.3154	1.1102	1.28	1.3477	1.1188	0.6663	0.5739	0.8211	0.7061	0.7233	0.7684	1.0339	1.1703	1.2671	1.2939
8361	DAG(14:1/16:0)	Diacylglycerol	DAG Ester	53456	GC-FID	100009604	1.6438	2.5285	2.6108	2.9507	2.54	1.4189	2.3274	1.7329	1.843	1.6946	0.5266	0.4883	0.6041	0.8291	0.7812	0.7774	0.9	0.5744	0.4844	0.6788
8362	DAG(14:1/18:1)	Diacylglycerol	DAG Ester	54325	GC-FID	100010473	1.1668	1.0928	1.1034	1.2423	1.2075	0.8377	1.0385	1.1396	0.9615	0.7819	0.8045	0.563	0.7592	0.8619	0.6491	0.8649	0.7743	0.6023	0.6264	0.5117
8368	DAG(15:0/18:1)	Diacylglycerol	DAG Ester	53457	GC-FID	100009605	0.9874	1.0126	1.0126	1.1131	0.9607	0.9514	1.0587	0.9662	0.932	0.9829	1.1874	0.8222	1.1967	1.0554	1.0965	1.1469	1.4365	1.4728	1.239	1.3118
8369	DAG(15:0/18:2)	Diacylglycerol	DAG Ester	53976	GC-FID	100010124	1.1264	0.8452	1.0427	1.0301	0.8033	1.1414	0.8703	1	1.0544	1.0435	1.0661	0.9431	1.2418	0.7849	0.9021	0.9305	1.3506	1.2636	1.3013	1.0695
8374	DAG(16:0/16:0)	Diacylglycerol	DAG Ester	53977	GC-FID	100010125	3.2883	4.434	3.784	4.5297	4.2108	2.8131	4.1255	2.5944	2.7558	2.4937	0.8083	0.651	0.8662	1.0117	0.9536	0.9883	1.0869	0.8242	0.9217	0.8914
8375	DAG(16:0/16:1)	Diacylglycerol	DAG Ester	53978	GC-FID	100010126	1.3721	1.892	1.9883	2.2655	1.9785	1.5025	1.9941	1.7067	1.5355	1.4784	0.8216	0.6793	0.8103	1.0082	0.9102	0.9814	0.9918	0.6943	0.6607	0.7244
8377	DAG(16:0/18:0)	Diacylglycerol	DAG Ester	54500	GC-FID	100010648	2.3443	3.5369	2.6128	3.1237	3.3648	2.584	3.8199	2.4806	2.7602	2.303	0.8026	0.6293	0.801	1.0481	0.884	0.9221	1.0851	0.9689	0.9428	1.0147
8378	DAG(16:0/18:1)	Diacylglycerol	DAG Ester	53630	GC-FID	100009778	0.9793	1.1116	1.0802	1.161	1.1017	1.0336	1.1357	1.0101	0.9793	0.9673	0.9772	0.7448	0.9663	0.981	0.9567	1.067	1.2798	1.1707	1.0621	1.1722
8379	DAG(16:0/18:2)	Diacylglycerol	DAG Ester	53271	GC-FID	100009419	1.3821	1.3545	1.3195	1.4405	1.3268	1.5746	1.4448	1.5864	1.4881	1.5257	0.8363	0.6936	0.913	0.7879	0.8159	0.8336	1.051	1.0814	1.0788	0.949
8380	DAG(16:0/18:3)	Diacylglycerol	DAG Ester	53979	GC-FID	100010127	1.9816	2.0589	2.0889	2.4121	2.139	2.3539	2.332	2.3917	2.3003	2.1584	0.9966	0.7434	1.0855	0.8797	0.8946	0.8721	1.0034	1.0356	0.972	0.8139
8383	DAG(16:0/20:3)	Diacylglycerol	DAG Ester	54501	GC-FID	100010649	1.0068	1.0002	0.9896	1.1246	1.0098	0.9998	1.0272	0.9953	1.0095	1.0557	1.1157	0.7578	1.1596	0.9246	0.9765	0.9688	1.1379	1.3296	1.238	1.1174
8384	DAG(16:0/20:4)	Diacylglycerol	DAG Ester	53458	GC-FID	100009606	1.1605	0.9737	1.0429	1.2124	1.0769	1.1653	1.1231	1.198	1.105	1.1449	0.9197	0.7437	1.0145	0.8773	0.9917	0.8241	0.9907	1.0177	1.0571	1.0083
8385	DAG(16:0/20:5)	Diacylglycerol	DAG Ester	54502	GC-FID	100010650	1.9266	1.7055	1.7887	1.891	1.647	1.9546	1.9485	2.1633	1.9155	2.0261	0.7527	0.7168	1.01	0.9573	0.99	0.9134	1.018	0.9779	0.9782	1.1492
8386	DAG(16:0/22:5)	Diacylglycerol	DAG Ester	54326	GC-FID	100010474	1.0589	0.8961	0.8698	0.9307	0.8436	1.0644	0.9877	1.0107	0.9489	1.1246	1.3073	0.9893	1.4988	1.1509	1.3561	1.1177	1.4218	1.9942	1.8831	1.8969
8387	DAG(16:0/22:6)	Diacylglycerol	DAG Ester	53980	GC-FID	100010128	1.1431	1.0025	1.0644	1.0687	0.9117	1.2825	1.1017	1.2209	1.1918	1.2233	0.8461	0.6841	0.9975	0.822	0.8643	0.8336	1.1593	1.465	1.4873	1.4371
8388	DAG(16:1/16:1)	Diacylglycerol	DAG Ester	53631	GC-FID	100009779	0.8196	1.2602	1.3528	1.4457	1.2769	0.8875	1.1248	1.1621	1.0345	0.8525	0.7898	0.6855	0.7434	0.9074	0.8688	0.9655	0.8706	0.6099	0.4892	0.6135
8389	DAG(16:1/18:0)	Diacylglycerol	DAG Ester	54129	GC-FID	100010277	1.031	1.4378	1.395	1.5594	1.4762	1.3311	1.5735	1.4551	1.4238	1.3446	0.7514	0.6748	0.8097	1.0144	0.8741	1.0024	1.0627	0.9149	0.883	0.9976
8390	DAG(16:1/18:1)	Diacylglycerol	DAG Ester	54130	GC-FID	100010278	0.906	1.0899	1.1925	1.2635	1.194	0.9323	1.0768	1.0673	0.9808	0.9291	0.9625	0.7379	0.9294	1.003	0.9048	1.097	1.1935	0.9355	0.8227	0.9351
8391	DAG(16:1/18:2)	Diacylglycerol	DAG Ester	53632	GC-FID	100009780	0.8898	0.9614	1.1474	1.0495	0.9864	1.0868	0.99	1.1528	1.0681	0.9844	1.0568	0.8307	1.1514	1.01	1.077	0.9646	1.1274	1.0891	1.0705	0.9158
8392	DAG(16:1/18:3)	Diacylglycerol	DAG Ester	53981	GC-FID	100010129	1.1471	1.4535	1.1171	1.6416	1.0831	1.0971	1.3333	1.3093	1.2753	1.2472	0.8048	0.8709	1.1011	1.015	0.7848	0.971	0.985	1.027	0.973	0.7327
8393	DAG(16:1/20:0)	Diacylglycerol	DAG Ester	54503	GC-FID	100010651	0.8947	1.0491	1.0583	1.0695	0.9376	1.0481	1.1708	1.137	1.0562	1.1462	0.8732	0.5634	0.5726	0.9172	0.7382	0.6748	0.7689	0.5971	0.6871	0.5072
8394	DAG(16:1/20:2)	Diacylglycerol	DAG Ester	54131	GC-FID	100010279	0.8518	0.9931	0.915	0.8901	0.9538	0.7898	0.8397	0.9011	0.8125	0.8219	1.2578	0.7627	1.1182	0.9582	1.0961	1.0817	1.2606	1.3248	1.1903	1.1642
8395	DAG(16:1/20:4)	Diacylglycerol	DAG Ester	53272	GC-FID	100009420	0.8891	0.9745	1.0818	1.2263	1.0577	1.0292	1.0102	1.0934	0.8796	0.9175	1.1051	0.8657	1.1599	0.9905	1.0898	1.0584	1.1788	1.0934	0.9095	1.0095
8396	DAG(16:1/22:6)	Diacylglycerol	DAG Ester	53459	GC-FID	100009607	0.8764	1.0115	1.0365	1.0425	0.9625	1.0575	0.9325	1.1706	1.1246	1.0165	0.8644	0.7854	1.0295	1.0075	0.9925	0.9805	1.0325	1.2076	1.1986	1.2366
8402	DAG(18:0/18:1)	Diacylglycerol	DAG Ester	54504	GC-FID	100010652	0.7922	0.9263	0.9007	0.9183	0.8909	1.0813	1.1781	1.0539	1.0195	0.9805	1.0646	0.892	1.1517	1.2562	1.1148	1.339	1.711	1.9685	1.8136	2.0659
8403	DAG(18:0/18:2)	Diacylglycerol	DAG Ester	53273	GC-FID	100009421	1.0188	0.9318	0.9153	0.9664	0.8634	1.4826	1.2223	1.4128	1.3176	1.409	1.0071	0.8714	1.1677	0.9929	0.981	1.022	1.5116	1.8519	1.9826	1.6968
8404	DAG(18:0/18:3)	Diacylglycerol	DAG Ester	53982	GC-FID	100010130	1.2951	1.4136	1.229	1.4833	1.2698	1.8843	1.9325	1.7306	1.7598	1.8547	0.676	0.5484	0.8618	0.9391	0.6782	0.8396	1.0169	1.1505	1.1143	0.9831
8406	DAG(18:0/22:6)	Diacylglycerol	DAG Ester	53274	GC-FID	100009422	0.7717	0.7703	0.7547	0.7738	0.6754	1.2142	0.981	1.0337	0.9505	1.1307	1.2097	1.019	1.4289	1.2853	1.2361	1.1012	1.5899	2.1757	2.2286	2.273
8407	DAG(18:1/18:1)	Diacylglycerol	DAG Ester	53275	GC-FID	100009423	0.8349	0.8816	0.935	0.9253	0.8632	1.0041	0.9587	0.9708	0.9008	0.8958	1.2609	0.9116	1.1773	1.1257	1.1086	1.2879	1.5956	1.5204	1.3739	1.5655
8408	DAG(18:1/18:2)	Diacylglycerol	DAG Ester	53276	GC-FID	100009424	0.9197	0.809	0.889	0.7934	0.7454	1.1754	0.8669	1.1135	1.046	1.1131	1.2831	0.954	1.3801	1.0518	1.0966	1.0651	1.4782	1.6826	1.6319	1.4863
8409	DAG(18:1/20:1)	Diacylglycerol	DAG Ester	53801	GC-FID	100009949	0.9176	0.9296	0.8542	0.8796	0.779	1.0016	0.9984	0.8315	0.8319	0.8627	1.1773	0.7221	0.9722	0.7835	0.8428	1.0825	1.6684	1.8969	1.6198	1.7266
8410	DAG(18:1/20:2)	Diacylglycerol	DAG Ester	54327	GC-FID	100010475	0.7999	0.7441	0.7528	0.6738	0.685	0.8245	0.756	0.8236	0.7693	0.7759	1.661	1.0396	1.4313	1.1171	1.3011	1.3613	1.9692	2.17	2.0603	1.9259
8411	DAG(18:1/20:3)	Diacylglycerol	DAG Ester	53633	GC-FID	100009781	0.9165	0.8606	0.8503	0.9047	0.8448	0.9875	0.9329	1.0023	0.9977	1.0076	1.9796	1.2188	2.0217	1.4466	1.6031	1.5142	1.7668	2.3199	2.1033	1.9122
8412	DAG(18:1/20:4)	Diacylglycerol	DAG Ester	53460	GC-FID	100009608	0.8605	0.7479	0.8761	0.927	0.8367	1.0805	0.9705	1.0876	0.9557	1.0295	1.4152	1.0813	1.4586	1.1822	1.3893	1.2202	1.4337	1.6118	1.5297	1.4903
8413	DAG(18:1/20:5)	Diacylglycerol	DAG Ester	53277	GC-FID	100009425	1.1305	1.0552	1.1038	1.0813	0.9591	1.2473	1.1168	1.4146	1.2094	1.4187	0.8796	0.7272	0.9579	1.0107	0.9348	0.9893	0.93	1.0617	1.0427	1.0267
8414	DAG(18:1/22:4)	Diacylglycerol	DAG Ester	53278	GC-FID	100009426	0.7914	0.7595	0.7603	0.8958	0.7345	0.7668	0.8487	0.7771	0.7094	0.7622	1.1916	0.8044	1.0758	0.8429	1.1082	0.9242	1.2103	1.4834	1.2681	1.4477
8415	DAG(18:1/22:5)	Diacylglycerol	DAG Ester	53802	GC-FID	100009950	1.0816	0.7517	0.782	0.7547	0.6977	1.0798	0.871	0.9691	0.9092	1.0309	2.6072	1.6022	2.4717	1.6835	2.0709	1.7327	2.3628	3.652	3.2679	3.2937
8416	DAG(18:1/22:6)	Diacylglycerol	DAG Ester	53461	GC-FID	100009609	0.8721	0.7678	0.8132	0.7675	0.7445	0.9958	0.8662	1.0042	1.0252	1.0742	1.4755	1.0419	1.5636	1.1656	1.2699	1.2247	1.7539	2.5007	2.2219	2.3245
8418	DAG(18:2/18:3)	Diacylglycerol	DAG Ester	53279	GC-FID	100009427	0.954	0.8762	0.7778	1	0.7921	1.3984	0.954	1.1921	1.127	1.1333	1.3635	0.9143	1.554	1.1587	0.9302	0.6381	1.0667	1.3587	1.2794	1.2794
8419	DAG(18:2/20:3)	Diacylglycerol	DAG Ester	54132	GC-FID	100010280	0.9076	0.8126	0.8197	0.7794	0.774	1.1883	0.9202	0.9655	1.0345	1.0691	2.1215	1.2578	2.1256	1.3323	1.5924	1.1265	1.4085	2.4166	2.0399	1.7058
8420	DAG(18:2/20:4)	Diacylglycerol	DAG Ester	53462	GC-FID	100009610	0.9542	0.7542	0.8084	0.8914	0.7249	1.1674	0.9928	1.0936	0.9709	1.0827	1.4791	1.0072	1.4976	1.1634	1.2187	1.0256	1.1011	1.592	1.4751	1.3737
8421	DAG(18:2/20:5)	Diacylglycerol	DAG Ester	54505	GC-FID	100010653	1.0206	0.8077	1.0133	1.2213	0.9069	1.5018	1.156	1.4172	1.0931	1.3543	0.7328	0.7037	1.0713	0.9988	0.9093	0.8996	1.0012	1.081	1.1463	1.2817
8422	DAG(18:2/22:4)	Diacylglycerol	DAG Ester	54133	GC-FID	100010281	0.8843	0.8013	0.8002	0.9474	0.7858	1.0415	0.9408	1.1134	0.9585	1.1267	1.6381	1.1821	1.5717	1.202	1.389	1.2795	1.6325	2.0874	1.9945	1.99
8423	DAG(18:2/22:5)	Diacylglycerol	DAG Ester	53463	GC-FID	100009611	0.9789	0.7827	0.8876	0.7382	0.6252	1.3006	0.9504	1.1055	1.0063	0.9937	2.0958	1.174	2.154	1.2904	1.4672	1.1877	1.36	2.769	2.4529	2.0913
8424	DAG(18:2/22:6)	Diacylglycerol	DAG Ester	54506	GC-FID	100010654	1.1055	0.9542	0.955	0.9164	0.7633	1.3451	1.0088	1.2173	1.3249	1.3047	1.3005	0.839	1.2526	0.9718	1.0198	0.9912	1.1551	2.0874	1.8117	1.5839
8292	DCER(14:0)	Sphingolipids	Dihydroceramide	53803	GC-FID	100009951	0.984	0.8285	0.7131	0.9696	0.9631	1.016	1.2564	0.774	0.7933	1.0208	2.1058	1.8173	2.1026	2	1.8654	1.2853	1.5513	1.7019	2.1538	1.9647
8293	DCER(16:0)	Sphingolipids	Dihydroceramide	54134	GC-FID	100010282	0.2824	0.3197	0.2776	0.3131	0.3323	0.38	0.3554	0.3216	0.3315	0.3143	1.8298	1.6928	1.8696	1.8226	1.8385	1.3946	1.5025	1.6196	1.8337	2.0336
8294	DCER(18:0)	Sphingolipids	Dihydroceramide	53464	GC-FID	100009612	0.8538	1.0305	0.7854	0.8639	0.8182	0.9435	1.1118	0.9695	0.8289	0.7708	1.2902	1.2501	1.5895	1.764	1.7724	1.07	1.1925	1.5714	2.1914	2.5387
8295	DCER(18:1)	Sphingolipids	Dihydroceramide	53983	GC-FID	100010131	0.6521	0.558	0.7429	0.558	0.6992	0.558	0.558	0.558	0.8975	0.558	0.9714	0.558	0.9983	0.7294	0.558	0.6588	0.558	1.1597	1.2706	1.0017
8296	DCER(20:0)	Sphingolipids	Dihydroceramide	53280	GC-FID	100009428	0.639	1.0129	0.7383	0.6811	0.8263	1.0894	0.916	0.8431	0.748	0.8485	0.7696	0.9907	0.8534	1.0304	1.0678	0.8058	1.0641	1.0286	1.2858	1.788
8297	DCER(20:1)	Sphingolipids	Dihydroceramide	53984	GC-FID	100010132	0.7601	0.652	0.652	0.8818	0.8108	0.7399	1.0473	0.9797	0.6858	1.0777	0.8649	0.6824	0.652	0.875	1.0203	1	0.652	1.1047	0.652	0.652
8298	DCER(22:0)	Sphingolipids	Dihydroceramide	53465	GC-FID	100009613	1.13	1.3794	1.0792	1.2064	1.1558	1.2651	1.4399	0.9696	1.0401	1.0772	0.4715	0.5599	0.6565	0.6362	0.6765	0.5033	0.6028	0.7162	1.0304	1.1426
8299	DCER(22:1)	Sphingolipids	Dihydroceramide	53804	GC-FID	100016011	0.9784	0.9529	0.9499	1.0661	0.9514	1.0449	0.836	0.8389	0.8652	0.8491	1.072	0.9887	0.9806	0.9032	1.0113	0.8491	0.8301	1.0201	1.2912	1.4454
8300	DCER(22:2)	Sphingolipids	Dihydroceramide	57732	GC-FID	100009952	1.0017	1.0693	1.1003	1.1507	0.9799	1.051	1.1748	0.8367	0.8722	1.0682	0.839	1.0567	0.9983	0.8287	0.7759	0.8905	0.7897	0.9811	1.0888	1.1473
8301	DCER(24:0)	Sphingolipids	Dihydroceramide	54328	GC-FID	100010476	2.3383	2.7569	2.0112	2.1537	2.155	2.3622	2.7957	1.9303	2.2228	2.2492	0.606	0.5736	0.6565	0.8256	0.7475	0.618	0.7472	0.7513	1.0312	1.2145
8302	DCER(24:1)	Sphingolipids	Dihydroceramide	53466	GC-FID	100009614	0.966	1.0585	0.8609	0.8766	0.973	1.0555	0.98	0.9983	0.9677	1.0204	0.9775	0.8823	1.0291	0.9483	1.0017	0.8526	1.0298	1.4091	1.7124	1.8567
8303	DCER(26:0)	Sphingolipids	Dihydroceramide	53634	GC-FID	100009782	1.3191	1.1796	1.3366	1.0161	1.0698	1.6093	1.2467	1.1072	1.2006	1.0674	0.9839	0.5168	0.5892	1.0476	0.7364	0.9302	0.6032	0.786	1.0564	1.0207
8304	DCER(26:1)	Sphingolipids	Dihydroceramide	53281	GC-FID	100009429	1.2363	1.3692	1.3095	1.0924	1.2741	1.3142	1.1231	1.1766	1.1569	1.0476	0.8085	0.8659	1.0051	0.9949	0.8926	0.7267	0.8305	0.8903	0.8628	1.2615
8305	HCER(14:0)	Sphingolipids	Hexosylceramide	53808	GC-FID	100009956	0.8926	0.9503	0.8941	1.0108	0.893	1.3698	1.2796	1.1769	1.158	1.1403	0.8446	0.9149	1.0863	0.9892	1.0953	1.0772	1.303	1.3434	1.3868	1.4065
8306	HCER(16:0)	Sphingolipids	Hexosylceramide	53809	GC-FID	100009957	0.7185	0.7469	0.6596	0.7165	0.604	1.077	1.1546	1.0488	0.9461	0.9512	1.6557	2.0874	2.0167	2.1467	2.2658	3.5182	4.0761	3.5416	3.3389	3.7466
8307	HCER(18:0)	Sphingolipids	Hexosylceramide	53638	GC-FID	100009786	0.7064	0.8078	0.652	0.7242	0.6111	1.127	1.2947	1.1289	0.9615	1.0385	0.8311	1.1112	1.1283	1.1776	1.2801	1.3414	1.6981	1.8924	2.1248	2.3951
8308	HCER(18:1)	Sphingolipids	Hexosylceramide	53810	GC-FID	100009958	0.6396	0.5076	0.6041	0.4569	0.4645	0.8452	0.6015	0.5964	0.7513	0.6269	0.9416	0.9645	0.9619	1.1041	1.0355	1.1091	1.2107	1.368	1.3782	1.3807
8309	HCER(20:0)	Sphingolipids	Hexosylceramide	53639	GC-FID	100009787	0.677	0.7721	0.6494	0.6785	0.5871	1.1407	1.2783	1.0967	1.0716	1.0846	0.7244	0.9005	1.024	0.976	1.0533	1.0405	1.4713	1.7099	1.8327	2.1557
8310	HCER(20:1)	Sphingolipids	Hexosylceramide	54510	GC-FID	100010658	0.8251	0.8367	0.7143	0.793	0.7872	1.0612	0.9009	1.07	0.793	0.9446	0.8863	0.8542	0.9329	1.0554	0.8601	0.8397	1.2449	1.1983	1.379	1.5889
8311	HCER(22:0)	Sphingolipids	Hexosylceramide	53473	GC-FID	100009621	1.0075	1.2092	0.9458	0.99	0.8684	1.3607	1.7411	1.5093	1.4554	1.479	0.4218	0.5176	0.5835	0.617	0.5942	0.7073	0.9148	0.9355	0.9925	1.1738
8312	HCER(22:1)	Sphingolipids	Hexosylceramide	53474	GC-FID	100009622	0.9915	1.0305	0.7406	0.8313	0.7505	1.1254	1.073	0.9957	0.9851	1.0043	0.6045	0.6917	0.8327	0.6853	0.8838	0.7746	1.0765	1.4848	1.613	1.5152
8313	HCER(24:0)	Sphingolipids	Hexosylceramide	54511	GC-FID	100010659	2.1142	2.4289	1.9341	1.978	1.717	2.4321	3.347	2.6738	2.6797	2.7549	0.5387	0.6044	0.6635	0.7271	0.7919	0.9625	1.1835	0.9637	0.9913	1.1585
8314	HCER(24:1)	Sphingolipids	Hexosylceramide	54512	GC-FID	100010660	1.2703	1.2887	1.0181	1.012	0.8286	1.3462	1.5373	1.3111	1.3633	1.355	0.647	0.6592	0.7618	0.6525	0.7875	0.988	1.2826	1.4791	1.4196	1.531
8315	HCER(26:0)	Sphingolipids	Hexosylceramide	53811	GC-FID	100009959	3.2566	3.5697	3.2586	3.4081	2.7535	3.4788	4.6263	3.4646	3.8869	3.9919	0.6424	0.7697	0.8727	0.9818	0.9475	0.9455	1.3152	0.9091	1.0182	1.2364
8316	HCER(26:1)	Sphingolipids	Hexosylceramide	53988	GC-FID	100010136	2.194	2.5425	2.0156	1.8707	1.624	1.788	2.0922	1.8132	1.8599	1.9449	0.6407	0.6012	0.8	0.606	0.8263	0.9928	1.224	1.0072	0.9377	1.0623
8317	LCER(14:0)	Sphingolipids	Lactosylceramide	53284	GC-FID	100009432	1.3122	1.21	1.3414	1.3427	1.1254	0.977	0.9669	1.023	1.0697	1.2341	1.0941	1.202	1.3193	1.1891	1.2646	0.5076	0.5234	0.5148	0.5137	0.5427
8318	LCER(16:0)	Sphingolipids	Lactosylceramide	54141	GC-FID	100010289	1.0049	0.9094	1.0778	1.009	0.8982	0.8233	0.7961	0.8513	0.8851	0.9951	2.9248	2.9915	3.1026	2.631	2.8305	1.3955	1.3406	1.3875	1.4739	1.3802
8319	LCER(18:0)	Sphingolipids	Lactosylceramide	53475	GC-FID	100009623	1.0739	1.0381	1.1177	1.1749	1.0465	1.0142	0.9193	1.0367	1.0605	1.2052	0.9858	1.137	1.341	1.196	1.3581	0.5079	0.5319	0.649	0.7104	0.6718
8320	LCER(18:1)	Sphingolipids	Lactosylceramide	53476	GC-FID	100009624	0.9707	0.9844	1.1987	1.3556	0.9978	1.0811	0.8841	1.0022	1.024	1.0046	1.0769	1.0335	1.305	1.1987	1.1147	0.9567	0.8537	1.1284	1.1921	0.9933
8321	LCER(20:0)	Sphingolipids	Lactosylceramide	53477	GC-FID	100009625	1.3643	1.3019	1.5178	1.3691	1.3583	1.1443	1.083	1.3141	1.246	1.5563	0.9207	0.9737	1.2802	1.0263	1.1655	0.4372	0.5108	0.5452	0.6604	0.5098
8322	LCER(20:1)	Sphingolipids	Lactosylceramide	53812	GC-FID	100009960	1.7665	1.699	2.0021	2.2034	2.0612	1.3015	1.2631	1.259	1.4198	1.6928	0.8095	1.0244	1.1832	0.9756	1.0929	0.5023	0.6072	0.7099	0.7805	0.686
8323	LCER(22:0)	Sphingolipids	Lactosylceramide	53640	GC-FID	100009788	2.8259	2.6639	2.9971	3.2225	2.6493	2.1912	2.2365	2.2206	2.3622	2.812	0.9523	0.9698	1.2959	1.0302	1.141	0.4237	0.4916	0.5015	0.4515	0.4829
8324	LCER(22:1)	Sphingolipids	Lactosylceramide	54142	GC-FID	100010290	2.5869	2.5073	2.7429	2.7811	2.3048	1.619	1.5799	1.749	1.7836	1.8243	0.9565	0.8964	1.3353	1.0435	1.11	0.3885	0.3821	0.4195	0.4921	0.4683
8325	LCER(24:0)	Sphingolipids	Lactosylceramide	53989	GC-FID	100010137	3.3254	3.411	3.4097	3.3837	2.7613	2.2021	2.641	2.6652	2.6304	3.0551	1.05	0.9185	1.1665	1.0242	0.9758	0.4451	0.4433	0.4428	0.4234	0.389
8326	LCER(24:1)	Sphingolipids	Lactosylceramide	53478	GC-FID	100009626	2.863	3.1814	2.6774	2.6294	2.1922	1.7195	2.1887	1.8397	2.1641	2.6474	1.1584	0.897	1.3004	0.9117	1.0883	0.5056	0.5625	0.535	0.595	0.583
8327	LCER(26:0)	Sphingolipids	Lactosylceramide	53641	GC-FID	100009789	4.2006	4.2912	4.1627	4.187	3.4254	2.6324	3.0764	2.9393	3.2748	3.4961	1.0029	0.868	1.1385	0.9971	1.0257	0.4019	0.4518	0.4433	0.4247	0.3362
8328	LCER(26:1)	Sphingolipids	Lactosylceramide	53642	GC-FID	100009790	3.3308	3.9283	3.7538	3.2803	3.2302	1.7569	2.7229	2.0681	2.3206	2.6372	1.1968	0.841	1.1423	0.9939	1.0061	0.4198	0.4875	0.4248	0.3269	0.359
7289	LPC(16:0)	Lysophosphatidylcholine	LPC Ester	53287	GC-FID	100009435	2.7716	3.3077	2.8658	3.2916	2.9733	2.5827	3.1996	2.672	2.1315	2.3103	0.9139	0.9777	0.9026	1.0223	1.0719	1.1478	0.8014	0.5717	0.7369	0.6292
7290	LPC(16:1)	Lysophosphatidylcholine	LPC Ester	53479	GC-FID	100009627	0.9994	1.9345	1.5513	1.7266	1.7704	1.2097	1.4953	1.4985	1.1786	1.2005	0.8733	1.135	0.9854	1.0904	0.9354	1	1.0136	0.4837	0.4837	0.7623
7291	LPC(17:0)	Lysophosphatidylcholine	LPC Ester	54143	GC-FID	100010291	1	1.1367	1.0747	0.9213	1.1583	1.0191	1.378	1.0518	0.9837	0.8671	0.9173	0.8976	0.7632	0.8584	1.0356	1.0218	0.8061	0.7632	0.7632	0.7632
7292	LPC(18:0)	Lysophosphatidylcholine	LPC Ester	54144	GC-FID	100010292	1.8326	2.1268	1.7035	2.0883	1.945	2.2004	2.551	2.0708	1.7749	1.8687	0.8641	0.9415	0.9944	0.9948	1.0775	1.3613	1.0052	0.9367	0.9124	0.918
7293	LPC(18:1)	Lysophosphatidylcholine	LPC Ester	54145	GC-FID	100010293	1.0199	1.1587	1.0378	1.112	1.0918	1.0242	1.2666	1.089	0.9801	1.0213	0.9568	1.0795	1.1406	0.9213	1.1015	1.2068	0.9451	0.803	0.865	0.775
7294	LPC(18:2)	Lysophosphatidylcholine	LPC Ester	54331	GC-FID	100010479	1	0.9515	1.0553	1.1188	0.9815	1.106	1.0819	1.0549	0.9985	1.3047	0.8188	1.3913	1.2317	0.8127	0.9187	1.0749	0.8877	0.8604	1.1085	0.6547
7297	LPC(20:0)	Lysophosphatidylcholine	LPC Ester	53480	GC-FID	100009628	2.1069	3.0142	2.2451	2.5882	2.4215	2.2652	2.4634	2.3659	1.8776	1.8366	0.8158	0.9817	0.9717	0.9538	1.0063	1.1697	0.9569	0.8602	0.8145	1.1872
7298	LPC(20:1)	Lysophosphatidylcholine	LPC Ester	53813	GC-FID	100009961	2.1588	2.348	1.9052	2.1594	1.9791	2.1055	2.2312	2.0576	1.7746	1.8428	0.6841	0.7277	0.7138	0.7493	0.6628	1.2902	1.0535	0.8301	0.9866	0.8841
7299	LPC(20:2)	Lysophosphatidylcholine	LPC Ester	53990	GC-FID	100010138	1.3617	1.0186	1.1218	1.0443	1.0273	1.0504	1.1217	0.9761	0.7591	1.1679	0.8921	0.9814	1.0255	0.719	1.043	1.4929	1.0333	0.7867	0.9069	0.827
7300	LPC(20:3)	Lysophosphatidylcholine	LPC Ester	54146	GC-FID	100010294	0.9081	0.9602	0.8619	0.9644	0.9747	0.9986	1.114	1	0.982	1.0852	1.3328	1.614	1.415	1.2019	1.3204	1.3662	1.0634	1.2626	1.3025	1.0363
7301	LPC(20:4)	Lysophosphatidylcholine	LPC Ester	53481	GC-FID	100009629	0.8484	0.8866	0.7576	0.8643	0.8452	0.8958	1.1184	0.8314	0.66	1.34	1.6539	1.7327	1.6618	1.1884	1.31	1.3308	1.156	0.8599	1.2262	1
7303	LPC(22:0)	Lysophosphatidylcholine	LPC Ester	53814	GC-FID	100009962	1.2079	0.8294	0.8294	0.8294	1.0499	0.8294	0.8294	0.8294	0.9501	0.8294	0.8294	0.8294	0.8294	0.8294	0.8294	0.8294	0.8294	0.8294	0.8294	0.8294
7304	LPC(22:1)	Lysophosphatidylcholine	LPC Ester	54332	GC-FID	100010480	1.0307	0.8643	1.2284	1.0504	0.8249	1.2124	1	0.8394	0.6747	0.595	0.595	0.595	0.595	0.595	0.595	1.1296	0.595	0.595	0.595	0.595
7305	LPC(22:2)	Lysophosphatidylcholine	LPC Ester	54515	GC-FID	100010663	1	1	1	1	1	1	1	1	1	1	1	1	1	1	1	1	1	1	1	1
7306	LPC(22:4)	Lysophosphatidylcholine	LPC Ester	53815	GC-FID	100009963	0.7505	0.9657	0.8543	1.4656	0.9878	1.2867	1.1573	1.0122	0.731	0.8444	0.948	1.2291	1.5494	0.8232	1.6563	1.4671	1.2035	0.8458	0.6916	1.0413
7307	LPC(22:5)	Lysophosphatidylcholine	LPC Ester	54333	GC-FID	100010481	0.9064	0.9895	0.7796	0.8129	0.9152	0.9887	0.9196	0.7414	0.8668	0.8637	1.6452	1.6727	1.6086	1.0699	1.3682	1.5787	1.0212	1.0105	1.2404	1.0412
7308	LPC(22:6)	Lysophosphatidylcholine	LPC Ester	53645	GC-FID	100009793	0.9528	1.111	0.5705	0.7394	0.7021	0.5705	1.004	0.7788	0.5705	1.2776	1.1912	1.1114	1.3892	0.996	1.0936	1.4295	1.1097	0.8552	0.8086	0.7651
7545	LPE(15:0)	Lysophosphatidylethanolamine	LPE Ester	53646	GC-FID	100009794	0.6473	1.1756	1.2214	1.0504	1.084	0.6595	0.9374	0.6473	0.9496	0.6473	0.6473	0.6473	0.6473	0.6473	0.6473	0.6473	0.6473	0.6473	0.6473	0.6473
7546	LPE(16:0)	Lysophosphatidylethanolamine	LPE Ester	54516	GC-FID	100010664	2.2416	2.9645	2.8822	2.7628	2.9213	1.7942	2.348	2.1457	1.8588	1.9586	0.5677	0.7008	0.681	0.8611	0.8525	0.9058	0.7243	0.4554	0.4213	0.4889
7547	LPE(16:1)	Lysophosphatidylethanolamine	LPE Ester	54147	GC-FID	100010295	0.8479	1.2845	1.3932	1.2562	1.49	0.8329	1.2468	1.2806	0.9831	1.0581	0.3797	0.3901	0.4049	0.6115	0.5336	0.5977	0.4563	0.3057	0.327	0.3909
7548	LPE(17:0)	Lysophosphatidylethanolamine	LPE Ester	53993	GC-FID	100010141	1.2776	1.5097	1.2447	1.3983	1.3519	1.2532	1.3384	1.2928	1.2169	1.3477	1.0152	0.9848	0.8557	0.9629	1.2245	1.0928	0.9156	0.7063	0.6346	0.7257
7549	LPE(18:0)	Lysophosphatidylethanolamine	LPE Ester	53484	GC-FID	100009632	1.6382	1.8452	1.7817	1.7797	1.9867	1.7621	1.9485	1.8968	1.6184	1.6305	0.7969	0.8573	0.8104	1.0841	1.0432	1.1636	0.9568	0.6576	0.6006	0.6686
7550	LPE(18:1)	Lysophosphatidylethanolamine	LPE Ester	53288	GC-FID	100009436	1.005	1.1489	1.1003	1.1493	1.2297	1.035	1.1158	1.114	0.9705	1.2352	0.7061	0.7024	0.6538	0.8449	0.8133	0.995	0.8115	0.6408	0.7152	0.6907
7551	LPE(18:2)	Lysophosphatidylethanolamine	LPE Ester	53817	GC-FID	100009965	1.2238	1.5457	1.1281	1.1519	1.4351	1.3578	1.3514	1.5068	1.3608	1.8662	0.9132	0.9703	0.9116	0.9308	1.0111	1.0519	1.1105	0.9257	0.9889	0.9481
7552	LPE(18:3)	Lysophosphatidylethanolamine	LPE Ester	54517	GC-FID	100010665	0.8819	1.0313	1.309	1.0625	0.7639	1.1042	0.9653	0.7639	0.7639	0.9688	0.7639	0.7639	0.7639	0.7639	0.7639	0.7639	0.7639	0.7639	0.7639	0.7639
7554	LPE(20:0)	Lysophosphatidylethanolamine	LPE Ester	53289	GC-FID	100009437	1.1364	1.2518	1.5362	1.3062	1.4517	1.189	1.4024	1.4083	1.1583	0.9962	0.3053	0.3401	0.3927	0.4556	0.3815	0.4624	0.3623	0.238	0.2259	0.2622
7555	LPE(20:1)	Lysophosphatidylethanolamine	LPE Ester	53647	GC-FID	100009795	1.0389	1.0491	1.1211	1.0789	1.0677	0.9677	1.0323	1.1306	0.847	0.9594	0.3965	0.386	0.4631	0.4986	0.4451	0.691	0.5907	0.4575	0.3274	0.3895
7556	LPE(20:2)	Lysophosphatidylethanolamine	LPE Ester	53818	GC-FID	100009966	0.9733	1.0826	1.0456	1.0022	1.0811	0.9933	1.0058	1.141	0.8507	0.9978	0.8172	0.8313	0.7983	0.8924	0.9418	1.0921	0.898	0.7779	0.9257	0.8585
7557	LPE(20:3)	Lysophosphatidylethanolamine	LPE Ester	54334	GC-FID	100010482	0.7966	0.8122	0.7548	0.7661	0.8897	0.8658	0.8408	0.9778	0.7568	0.9459	1.0001	1.0478	1.0175	1.007	1.0572	1.1521	1.1743	0.9731	0.9895	1.1131
7558	LPE(20:4)	Lysophosphatidylethanolamine	LPE Ester	53485	GC-FID	100009633	0.8465	0.8933	0.7867	0.8462	0.9245	0.8601	0.879	0.9444	0.7374	1.0933	0.8969	1.0532	1.0618	1.093	1.0795	1.1259	1.2882	1.2728	1.3125	1.5537
7559	LPE(20:5)	Lysophosphatidylethanolamine	LPE Ester	53994	GC-FID	100010142	0.9722	1.309	0.9833	1.2248	1.1549	1.0278	1.0437	1.2708	0.9102	1.0961	0.7037	0.9833	0.5751	0.8292	0.8292	1.0167	0.8689	0.8372	0.7593	1.328
7560	LPE(22:0)	Lysophosphatidylethanolamine	LPE Ester	53486	GC-FID	100009634	0.7488	0.8672	0.512	0.8384	0.512	0.7776	1.0016	1.2064	1.0688	0.8448	0.512	0.512	0.512	0.512	0.512	0.512	0.512	0.512	0.512	0.512
7561	LPE(22:1)	Lysophosphatidylethanolamine	LPE Ester	53648	GC-FID	100009796	1.0363	0.5932	1.2065	0.9011	0.8411	1.1064	0.8661	1.2115	0.8611	0.7309	0.761	0.8411	0.5332	1.0513	0.9637	1.1014	0.8135	0.5332	0.6383	0.5332
7562	LPE(22:2)	Lysophosphatidylethanolamine	LPE Ester	54518	GC-FID	100010666	0.9149	0.6569	0.7926	1	1.0319	0.8963	1.1782	0.9787	0.75	0.5612	1.1463	0.859	0.5612	1.0319	0.7074	1.0452	0.9362	0.5612	0.6941	0.5612
7563	LPE(22:4)	Lysophosphatidylethanolamine	LPE Ester	53487	GC-FID	100009635	0.6911	0.643	0.743	0.6488	0.7014	0.6402	0.7787	0.8432	0.5703	0.6523	1.0845	1.1784	1.0352	1.4135	1.0025	1.181	1.1791	0.8889	0.9198	0.9975
7564	LPE(22:5)	Lysophosphatidylethanolamine	LPE Ester	54519	GC-FID	100010667	0.7981	0.7219	0.8078	0.7494	0.8474	0.8617	0.8558	0.9597	0.6964	0.8759	1.3266	1.3431	1.3184	1.5637	1.2713	1.3248	1.3019	1.2087	1.2206	1.3742
7565	LPE(22:6)	Lysophosphatidylethanolamine	LPE Ester	53649	GC-FID	100009797	0.9519	0.8091	0.8558	0.8874	1.0309	1.0524	0.9208	1.0325	0.781	0.9691	1.274	1.2355	1.2908	1.1952	1.1213	1.1986	1.1491	1.2548	1.2715	1.5178
10910	MAG(12:0)	MAG	Ester	62002	GC-FID	100020128	0.8714	1.1998	1.039	0.9977	1.2411	1.0103	1.2204	1.0999	1.0115	1.2009	0.8634	0.8485	1.209	1.0023	0.7577	1.0769	1.0253	0.9862	0.9839	0.8117
10911	MAG(14:0)	MAG	Ester	62028	GC-FID	100020155	0.9484	1.3172	1.2034	1.1307	1.5479	1.2746	1.4417	1.1353	0.9591	1.1718	0.7775	0.8792	1.3716	0.9066	0.8948	1.0409	0.8365	1.0618	0.827	0.7376
10912	MAG(14:1)	MAG	Ester	62004	GC-FID	100020131	1.1311	1.0085	0.9535	0.8774	0.9577	0.8774	1.074	1.0296	1.148	1.1015	1.2114	1.0677	0.7273	0.9831	0.9302	0.9619	0.8985	1.1099	0.833	0.8837
10913	MAG(15:0)	MAG	Ester	62005	GC-FID	100020132	1.0857	1.0176	1.0918	0.8948	1.0796	1.0347	1.1137	0.9532	1.0176	0.9982	1.0796	1.0018	0.997	0.9131	0.9386	1.0286	0.9556	0.9617	0.7915	1.0225
10914	MAG(16:0)	MAG	Ester	62006	GC-FID	100020133	0.9463	1.4038	1.2792	1.0984	1.6213	1.3759	1.328	1.0913	0.8923	1.1368	0.7679	0.8654	1.6475	0.9617	0.8342	1.0383	0.8324	1.1386	0.7716	0.7306
10915	MAG(16:1)	MAG	Ester	62007	GC-FID	100020134	0.9336	1.0943	0.9357	1.2223	1.0643	1.1017	1.4426	1.2023	1.2107	1.2371	0.5374	0.7107	0.3498	0.3846	0.3783	1.1786	0.4505	0.334	0.3135	0.4579
10916	MAG(17:0)	MAG	Ester	62008	GC-FID	100020135	1.1416	1.1403	0.9987	0.9796	1.2526	1.2806	1.139	1.1607	0.9337	1.0013	0.8584	1.0026	1.2551	0.7959	0.8393	0.838	0.8061	1.0485	0.9515	1.0204
10917	MAG(18:0)	MAG	Ester	62009	GC-FID	100020136	0.9494	1.4272	1.3237	1.0889	1.699	1.383	1.3251	1.107	0.8778	1.1479	0.812	0.9108	1.8298	1.0506	0.898	1.0982	0.9088	1.2291	0.7963	0.7915
10918	MAG(18:1)	MAG	Ester	62010	GC-FID	100020137	0.8427	1.047	0.773	0.9641	0.8931	1.067	1.3893	1.0437	1.0359	1.2127	0.4434	1.0457	0.3803	0.3619	0.4469	1.9411	0.6414	0.5126	0.479	0.4955
10919	MAG(18:2)	MAG	Ester	62011	GC-FID	100020138	1.6188	1.5559	1.3216	1.5347	1.3992	2.0955	2.3869	2.0694	1.9796	2.2441	0.7053	1.7273	0.6963	0.6041	0.6776	2.7257	1.0612	0.9388	0.889	0.7682
10920	MAG(18:3)	MAG	Ester	62012	GC-FID	100020139	1.0098	0.956	0.9364	1.1589	0.7531	1.2127	1.313	1.11	0.9413	1.1076	0.9902	0.9682	0.709	0.7873	0.7164	1.2567	0.8166	0.8117	0.868	0.8215
10921	MAG(18:4)	MAG	Ester	62013	GC-FID	100020140	0.9231	0.8329	0.9761	1.0451	0.7905	0.9178	1.061	0.9867	1.1353	1.0769	0.9973	0.7958	0.9125	1.008	0.9443	1.2361	0.9602	1.3687	0.8753	1.3316
10922	MAG(20:0)	MAG	Ester	62014	GC-FID	100020141	0.9282	1.1127	1.1803	0.914	1.2771	1.2295	1.1836	1.005	0.8957	1.197	0.783	0.7446	1.3564	0.9633	0.8731	0.995	0.8639	1.1553	0.828	0.7596
10923	MAG(20:1)	MAG	Ester	62015	GC-FID	100020142	0.9852	1.2015	1.0005	1.0972	0.994	0.9995	1.3388	1.1411	1.1082	1.0621	0.6579	0.6315	0.3449	0.4953	0.5239	0.95	0.626	0.5415	0.6008	0.5041
10924	MAG(20:2)	MAG	Ester	62016	GC-FID	100020143	1.0974	1.0624	0.8127	0.9825	1.0549	0.9538	1.3908	1.0175	0.9775	1.0861	0.8152	1.0487	0.6454	0.5581	0.7278	1.4095	0.7615	0.8277	0.6792	0.7228
10925	MAG(20:3)	MAG	Ester	62017	GC-FID	100020144	1.0555	1.0828	1.0746	0.9718	0.9509	1.2302	1.3276	1.1975	1.1501	1.3521	0.6843	1.6306	0.5732	0.5869	0.6551	2.4522	1.0009	0.7671	0.7025	0.667
10926	MAG(20:4)	MAG	Ester	62018	GC-FID	100020145	0.9975	1.1985	0.8623	0.9628	1.0211	1.1625	1.3573	1.0112	1.1749	1.2866	0.768	1.5285	0.9404	0.7395	1.0199	1.9318	1.0025	1.0794	0.8325	1.0273
10927	MAG(20:5)	MAG	Ester	62019	GC-FID	100020146	0.9295	1.0806	0.8816	0.8514	0.9547	0.9194	1.3199	1.0957	1.2015	1.1965	0.9748	1.0504	1.0252	0.8992	0.9471	1.2166	1.1436	0.9093	0.8967	1.0453
10928	MAG(22:0)	MAG	Ester	62020	GC-FID	100020147	1.0993	1.0844	1.043	1.0015	1.0933	0.877	1.1793	1.0489	0.9748	1.3422	0.9985	0.9452	0.9126	0.8207	0.9719	1.3007	0.9778	1.0311	0.9541	0.9185
10929	MAG(22:1)	MAG	Ester	62021	GC-FID	100020148	1.1606	1.031	0.9447	0.8502	0.7449	0.9042	1.1849	1.2874	0.8448	0.9474	1.0769	0.8853	0.7126	0.9231	0.7962	1.0769	0.7152	0.969	0.807	1.1147
10930	MAG(22:2)	MAG	Ester	62022	GC-FID	100020149	1.1945	1.0224	1.1188	0.9329	0.9294	0.9742	1.0499	0.6437	1.2083	1.0809	1.1532	0.8778	0.7814	0.6678	0.8227	1.1497	0.9776	0.9398	0.8675	0.7401
10931	MAG(22:4)	MAG	Ester	62023	GC-FID	100020150	1.1136	0.9832	0.6406	0.6555	0.7449	0.7523	1.3892	1.095	0.9348	0.7561	1.0168	1.1881	0.7412	0.8864	0.9125	1.3706	0.879	1.0689	0.9721	0.8603
10932	MAG(22:5)	MAG	Ester	62024	GC-FID	100020151	1.0046	1.0836	0.8862	0.9326	1.1475	1.0407	1.0883	0.9419	1.0302	1.0999	1.0128	0.9895	1.223	0.8839	1	1.518	0.9315	1.0372	1.0081	0.9942
10933	MAG(22:6)	MAG	Ester	62025	GC-FID	100020152	0.9547	0.9147	1.0853	0.704	0.984	1.0907	1.0027	1.2107	1.2587	1.2027	0.9333	1.088	0.8747	0.8427	0.9973	1.2587	1.0987	1.344	1.1227	1.0587
10934	MAG(24:0)	MAG	Ester	62026	GC-FID	100020153	1.448	0.98	1.388	1.144	1.152	1.58	1.512	1.268	0.98	1.448	1.048	0.844	0.868	0.668	0.928	0.96	0.9	0.908	1.032	0.828
10935	MAG(24:1)	MAG	Ester	62027	GC-FID	100020154	1.1781	0.9212	1.113	1.1199	1.0479	1.2089	1.0616	1.0651	0.9726	1.0342	0.7466	0.8014	0.9486	0.8116	0.8836	0.7774	0.9384	0.911	0.8322	0.9795
7065	PC(12:0/16:1)	Phosphatidylcholine	PC Ester	53820	GC-FID	100009968	0.9086	1.3103	0.8476	1.5088	0.7592	0.9982	1.1379	1.0018	1.1465	1.2216	0.5262	0.5262	0.5474	0.5747	0.9456	0.7287	0.776	0.6134	0.5262	0.5861
7066	PC(12:0/18:1)	Phosphatidylcholine	PC Ester	54335	GC-FID	100010483	1.0485	0.9209	0.9619	0.9925	1.0241	0.9995	1.1102	1.0818	1.0116	1.0713	0.5417	0.5911	0.7252	1.0005	0.761	0.8238	0.7969	0.4985	0.3968	0.5801
7067	PC(12:0/18:2)	Phosphatidylcholine	PC Ester	53290	GC-FID	100009438	1.1862	0.9254	1.137	1.2249	1.1454	1.2073	1.3064	1.0893	1.1767	1.2615	0.5597	0.8662	1.0746	1.1544	1.0843	0.6807	0.7858	0.708	0.4685	1.0809
7070	PC(12:0/20:1)	Phosphatidylcholine	PC Ester	53291	GC-FID	100009439	0.881	0.7682	0.8902	0.9883	1	1.0529	0.9786	1.0806	0.8806	1.2815	0.8184	0.7682	0.7717	0.9155	1.0502	0.8582	1.2009	1.191	0.8329	0.9468
7071	PC(12:0/20:2)	Phosphatidylcholine	PC Ester	53292	GC-FID	100009440	0.7405	0.7405	0.7405	0.7405	0.7405	0.7405	0.7405	0.7405	0.7405	0.7405	0.7405	0.7405	0.7405	0.7405	0.7405	0.7405	0.7405	0.7405	0.7405	0.7405
7072	PC(12:0/20:3)	Phosphatidylcholine	PC Ester	54521	GC-FID	100010669	1	0.8663	0.8663	0.8663	0.8663	0.8663	0.8663	0.8663	0.8663	1.0391	0.8663	0.8663	0.8663	0.8663	0.8663	0.8663	0.8663	0.8663	0.8663	0.8663
7073	PC(12:0/20:4)	Phosphatidylcholine	PC Ester	53488	GC-FID	100009636	1.0885	0.9115	0.9115	0.9115	0.9115	0.9115	0.9115	0.9115	0.9115	0.9115	0.9115	0.9115	0.9115	0.9115	0.9115	0.9115	0.9115	0.9115	0.9115	0.9115
7079	PC(14:0/14:0)	Phosphatidylcholine	PC Ester	53293	GC-FID	100009441	2.4544	3.5352	2.991	4.0253	2.9681	2.9864	3.8006	3.0334	2.8472	2.9439	0.5322	0.7128	0.6137	0.8834	0.7561	0.9227	1.1024	0.6709	0.7028	0.9595
7080	PC(14:0/14:1)	Phosphatidylcholine	PC Ester	53651	GC-FID	100009799	0.7322	0.909	0.7322	1	0.7322	0.7322	0.7322	0.7322	0.7322	0.7322	0.7322	0.7322	0.7322	0.7322	0.7322	0.7322	0.7322	0.7322	0.7322	0.7322
7081	PC(14:0/16:1)	Phosphatidylcholine	PC Ester	54151	GC-FID	100010299	1.0029	1.2921	1.2461	1.439	1.0907	0.9971	1.2909	1.1502	0.9769	0.9771	0.4321	0.4581	0.4798	0.636	0.6168	0.6831	0.6625	0.4163	0.3933	0.609
7082	PC(14:0/18:1)	Phosphatidylcholine	PC Ester	53996	GC-FID	100010144	0.8814	1.0321	1.0176	1.1401	0.9903	0.9324	1.0862	0.9716	0.8956	1.0097	0.832	0.7266	0.8715	0.8886	0.9349	1.1044	1.1673	0.9319	0.8206	0.9864
7083	PC(14:0/18:2)	Phosphatidylcholine	PC Ester	54152	GC-FID	100010300	1.3141	1.2136	1.2453	1.3925	1.1485	1.3863	1.4803	1.4228	1.287	1.2867	0.8849	0.8056	1.0091	0.9667	0.9077	0.9283	1.0419	0.9909	0.9292	1.0223
7084	PC(14:0/18:3)	Phosphatidylcholine	PC Ester	53294	GC-FID	100009442	1.0081	1.2891	1.186	1.3548	0.8434	1.5498	1.7278	1.902	1	1.4689	0.7486	0.703	1.0721	0.8701	0.997	0.9341	0.703	0.7246	0.8256	0.7567
7086	PC(14:0/20:1)	Phosphatidylcholine	PC Ester	54337	GC-FID	100010485	0.9689	1.2953	1.2059	1.3413	1.1	1.2829	1.2637	0.9169	1.0416	1.086	0.4823	0.3586	0.3733	0.6014	0.4467	0.7346	0.9816	0.8533	0.7619	0.8993
7087	PC(14:0/20:2)	Phosphatidylcholine	PC Ester	53652	GC-FID	100009800	0.9888	0.9021	0.9645	0.9107	0.8956	0.8729	0.8925	1.2142	0.6539	0.849	0.8375	0.7297	1.0112	0.8302	0.9859	1.043	1.3187	1.2222	1.1085	1.0156
7088	PC(14:0/20:3)	Phosphatidylcholine	PC Ester	53823	GC-FID	100009971	1.1458	1.0739	1.0749	1.2417	0.9941	0.9781	1.4514	1.0895	1.1298	0.9746	0.7486	0.7449	0.8486	0.711	0.8652	0.914	0.9354	1.0059	0.767	0.9384
7089	PC(14:0/20:4)	Phosphatidylcholine	PC Ester	54338	GC-FID	100010486	1.4382	1.3723	1.305	1.6926	1.2273	1.3175	1.4602	1.2356	1.3449	1.2144	0.704	0.7588	0.9275	0.9502	1.1396	1.0116	1.1651	0.931	0.9884	0.8918
7090	PC(14:0/20:5)	Phosphatidylcholine	PC Ester	54523	GC-FID	100010671	0.9903	1.3196	1	1.0069	1.0154	0.8318	0.9043	0.8394	1.0324	1.0078	0.6576	0.6576	0.6576	0.6576	0.6576	0.6576	0.6576	0.6576	0.6576	0.6576
7091	PC(14:0/22:1)	Phosphatidylcholine	PC Ester	53653	GC-FID	100009801	0.9537	0.9537	0.9537	0.9537	0.9537	0.9537	0.9537	1.0463	0.9537	0.9537	0.9537	0.9537	0.9537	0.9537	0.9537	0.9537	0.9537	0.9537	0.9537	0.9537
7092	PC(14:0/22:2)	Phosphatidylcholine	PC Ester	53997	GC-FID	100010145	1	1	1	1	1	1	1	1	1	1	1	1	1	1	1	1	1	1	1	1
7093	PC(14:0/22:4)	Phosphatidylcholine	PC Ester	54153	GC-FID	100010301	0.8086	0.7843	0.8297	1.1428	1.2319	0.7025	1	0.7076	0.7155	0.7422	0.7025	0.7025	1.0136	0.7025	0.7025	0.9712	1.1588	1.062	0.7025	1.0498
7094	PC(14:0/22:5)	Phosphatidylcholine	PC Ester	53998	GC-FID	100010146	1.206	1.1503	1.1062	0.9445	0.728	1.0445	1.2481	1.1835	0.9106	0.9966	0.7563	0.8157	0.8607	1	1.2446	1.1349	1.5598	1.416	1.3336	1.7696
7095	PC(14:0/22:6)	Phosphatidylcholine	PC Ester	53999	GC-FID	100010147	1	1.1746	1	1.149	0.9133	1.0042	1.0783	1.1359	0.975	1.2063	0.5631	0.769	0.819	0.739	0.7235	0.8501	1.1423	0.5631	0.8929	1.1902
7096	PC(15:0/14:1)	Phosphatidylcholine	PC Ester	54524	GC-FID	100010672	1.1258	0.7994	0.9476	0.7994	0.7994	0.7994	0.9004	1.1172	1.0524	1.132	0.7997	0.7994	1.3176	0.9194	0.7994	1.2742	0.8171	0.7994	0.9339	1.1463
7097	PC(15:0/16:1)	Phosphatidylcholine	PC Ester	54525	GC-FID	100010673	0.9579	1.1636	0.8322	0.9389	0.7265	0.9206	1.1355	1.0148	0.9838	0.9559	0.8925	1.0436	0.9298	1.0922	1.0167	1.1079	0.9778	0.8447	0.6998	1.0032
7098	PC(15:0/18:1)	Phosphatidylcholine	PC Ester	54526	GC-FID	100010674	0.9332	0.7007	0.8038	0.7238	0.6732	0.9082	0.8253	0.8306	0.7645	0.8831	1.2018	1.0768	1.1657	1.1321	1.3839	1.2784	1.4992	1.4997	1.2702	1.4658
7099	PC(15:0/18:2)	Phosphatidylcholine	PC Ester	54154	GC-FID	100010302	0.7116	0.6958	0.4827	0.7477	0.4507	0.7852	1.0666	0.7046	1.0948	0.847	1.0056	1.2139	1	1.0603	1.052	0.9882	1.2708	1.3411	1.357	1.2737
7101	PC(15:0/20:3)	Phosphatidylcholine	PC Ester	54339	GC-FID	100010487	0.5454	0.5454	0.5454	0.7399	0.5454	0.5454	0.5454	0.7426	0.8102	0.5454	1.4278	1.0765	0.9192	1.0025	0.9697	1.2691	0.9975	1.3753	1.1766	1.3039
7102	PC(15:0/20:4)	Phosphatidylcholine	PC Ester	53295	GC-FID	100009443	0.8684	0.8684	0.8684	0.8684	0.8684	0.8684	0.9856	0.8684	0.8684	0.8684	0.8684	0.8684	0.8684	1.135	1.0436	0.8684	0.8684	1	0.8684	0.8684
7105	PC(15:0/22:5)	Phosphatidylcholine	PC Ester	54000	GC-FID	100010148	1	1	1	1	1	1	1	1	1	1	1	1	1	1	1	1	1	1	1	1
7106	PC(15:0/22:6)	Phosphatidylcholine	PC Ester	53654	GC-FID	100009802	1	1	1	1	1	1	1	1	1	1	1	1	1	1	1	1	1	1	1	1
7107	PC(16:0/12:0)	Phosphatidylcholine	PC Ester	54527	GC-FID	100010675	1.1639	1.2707	1.2395	1.4055	1.2407	1.229	1.2978	1.1964	1.2509	1.1638	0.3417	0.4764	0.5216	0.6744	0.6064	0.6485	0.6218	0.438	0.3454	0.5481
7108	PC(16:0/14:0)	Phosphatidylcholine	PC Ester	53490	GC-FID	100009638	1.6107	1.6692	1.4651	1.6875	1.2726	1.9598	1.8929	1.7378	1.6655	1.8461	0.7993	0.9076	0.8775	0.9885	0.9852	1.0912	1.1532	0.8548	0.836	1.0115
7109	PC(16:0/14:1)	Phosphatidylcholine	PC Ester	54340	GC-FID	100010488	0.9786	1.5605	1.3757	1.8456	1.4244	0.9503	1.5873	1.2796	1.265	1.2898	0.1826	0.1826	0.3052	0.2993	0.2376	0.3716	0.4123	0.2751	0.1826	0.2599
7110	PC(16:0/16:0)	Phosphatidylcholine	PC Ester	53655	GC-FID	100009803	1.0124	0.9937	0.884	0.9902	0.8159	1.1518	1.1156	0.9863	0.9966	1.0313	1.0348	1.0389	1.1027	1.0034	1.1577	1.0859	1.1722	0.9768	1.0036	1.1766
7111	PC(16:0/16:1)	Phosphatidylcholine	PC Ester	53491	GC-FID	100009639	0.907	1.2213	1.1736	1.3793	1.0794	0.9624	1.1987	1.1518	1.0289	0.9711	0.4785	0.5835	0.5945	0.6891	0.6418	0.6378	0.6701	0.422	0.4278	0.5563
7112	PC(16:0/18:0)	Phosphatidylcholine	PC Ester	54157	GC-FID	100010305	0.7838	0.8021	0.7185	0.8031	0.7159	1.0005	0.9995	0.8997	0.8618	0.982	0.8784	0.9148	0.9791	0.9839	1.1119	1.172	1.3334	1.2979	1.2489	1.5094
7113	PC(16:0/18:1)	Phosphatidylcholine	PC Ester	53656	GC-FID	100009804	0.7048	0.8107	0.7998	0.839	0.7332	0.7583	0.8627	0.7616	0.7468	0.8164	0.8255	0.8887	0.9841	1.0159	1.0637	1.1232	1.2686	1.1538	1.0522	1.3176
7114	PC(16:0/18:2)	Phosphatidylcholine	PC Ester	54341	GC-FID	100010489	1.4798	1.2966	1.4118	1.4792	1.2094	1.6625	1.605	1.6041	1.5178	1.5254	0.8513	0.921	1.0136	0.9177	0.9853	0.8585	1.0285	0.9864	0.9211	1.0749
7115	PC(16:0/18:3)	Phosphatidylcholine	PC Ester	53825	GC-FID	100009973	2.3379	2.3571	2.2703	2.516	2.0811	2.8447	2.8029	2.76	2.6989	2.7586	0.8929	0.8525	0.9534	1.115	1.0189	0.909	0.9811	0.6851	0.8927	0.71
7116	PC(16:0/18:4)	Phosphatidylcholine	PC Ester	54001	GC-FID	100010149	0.9954	1.0485	0.8744	1.3419	1	0.914	1.3871	1.6516	1.3373	0.9593	0.4683	0.4683	0.4683	0.4683	0.4683	0.4683	0.4683	0.4683	0.4683	0.4683
7117	PC(16:0/20:1)	Phosphatidylcholine	PC Ester	53657	GC-FID	100009805	0.9835	1.0181	0.9955	0.9695	0.8549	1.1132	1.0715	0.9675	0.9901	1.0045	0.4521	0.4732	0.5437	0.5016	0.5526	0.8254	1.0309	1.0376	0.9055	1.2149
7118	PC(16:0/20:2)	Phosphatidylcholine	PC Ester	54528	GC-FID	100010676	0.9641	0.8231	0.908	0.8194	0.7714	1.002	0.8529	0.8149	0.8376	0.8762	0.882	0.7734	0.998	0.891	1.0342	1.0514	1.2479	1.3996	1.4036	1.594
7119	PC(16:0/20:3)	Phosphatidylcholine	PC Ester	53296	GC-FID	100009444	1.0006	0.8839	0.9232	0.9994	0.935	0.9961	1.0057	0.9683	1.0066	0.9787	0.9328	0.949	1.0052	0.9888	1.1398	0.9216	1.0855	1.021	0.943	1.2252
7120	PC(16:0/20:4)	Phosphatidylcholine	PC Ester	54158	GC-FID	100010306	1.0396	0.9031	0.9234	1.0292	0.9492	1.0833	0.9752	1.0002	0.9859	1.0386	1.0626	0.9319	1.1212	1.1069	1.2253	0.9066	1.0146	0.9998	0.9727	1.0553
7121	PC(16:0/20:5)	Phosphatidylcholine	PC Ester	54159	GC-FID	100010307	1.56	1.3362	1.6219	1.7198	1.2266	1.4395	1.2587	1.5205	1.5688	1.5653	0.7261	0.8994	0.9856	0.9908	0.9978	0.7404	1.0022	0.781	0.6976	1.067
7122	PC(16:0/22:1)	Phosphatidylcholine	PC Ester	54160	GC-FID	100010308	0.9595	0.946	0.8634	0.6055	0.8207	0.9378	0.8884	0.8021	0.948	1.284	0.7217	0.6055	0.8125	0.6055	0.7795	1.1378	1.5025	1.2313	1.0464	1.0405
7123	PC(16:0/22:2)	Phosphatidylcholine	PC Ester	54002	GC-FID	100010150	1	1.0888	1.229	1.0315	0.9589	1.0593	0.9348	0.9759	0.8538	0.9808	0.9616	0.6137	0.9301	0.6137	0.9008	0.7838	1.1601	1.0814	0.8309	1.2552
7124	PC(16:0/22:4)	Phosphatidylcholine	PC Ester	54161	GC-FID	100010309	0.8789	0.7412	0.7788	0.8596	0.7629	0.7888	0.6761	0.7459	0.6264	0.7544	1.3017	0.901	1.189	1.099	1.1501	1.268	1.3942	1.4283	1.3402	1.3885
7125	PC(16:0/22:5)	Phosphatidylcholine	PC Ester	54529	GC-FID	100010677	0.9516	0.7093	0.7783	0.8124	0.6876	0.9582	0.8213	1.0418	0.9069	0.922	1.3069	1.1233	1.2066	1.2999	1.5707	1.1255	1.4939	1.6369	1.6072	1.8742
7126	PC(16:0/22:6)	Phosphatidylcholine	PC Ester	54003	GC-FID	100010151	1.1027	1.0865	0.9611	0.9901	0.8032	1.0751	1.0004	1.2008	0.9996	1.2559	0.9022	0.844	0.8706	1.0228	1.2161	1.0578	1.1369	1.2675	1.2513	1.2547
7127	PC(17:0/14:1)	Phosphatidylcholine	PC Ester	54342	GC-FID	100010490	0.9835	0.9138	1.1302	0.7501	0.6079	0.9067	0.9236	1.0165	1.1977	0.7244	1.8106	1.4934	2.1208	1.7015	1.7762	1.2973	1.1566	1.4141	1.2029	1.5954
7128	PC(17:0/16:1)	Phosphatidylcholine	PC Ester	53658	GC-FID	100009806	0.895	0.7532	0.7336	1.0102	0.584	0.9378	0.8089	0.7365	0.8055	1.1118	0.8638	1.0693	1.085	1.0965	1.1463	1.1717	0.8205	0.8394	0.7599	1.156
7129	PC(17:0/18:1)	Phosphatidylcholine	PC Ester	54162	GC-FID	100010310	0.6888	0.6559	0.6144	0.6432	0.554	0.8289	0.7523	0.7399	0.6829	0.8967	1.4146	1.3669	1.5215	1.5445	1.6169	1.4874	1.8767	1.9946	1.8464	2.0428
7130	PC(17:0/18:2)	Phosphatidylcholine	PC Ester	54163	GC-FID	100010311	0.802	0.5989	0.7364	0.6392	0.6483	1.145	0.7673	0.9464	1	1.0921	1.2098	1.2719	1.4471	1.029	1.3025	1.1983	1.3206	1.2997	1.3757	1.8433
7132	PC(17:0/20:3)	Phosphatidylcholine	PC Ester	54343	GC-FID	100010491	0.7647	0.4497	0.7653	0.4497	0.602	1	0.7273	0.9384	0.7005	0.7241	1.2918	1.5066	1.2525	1.1285	1.5819	1.1761	1.2727	1.6992	1.3747	1.32
7133	PC(17:0/20:4)	Phosphatidylcholine	PC Ester	53826	GC-FID	100009974	0.7987	0.5449	0.8397	0.6906	0.432	0.9949	0.8593	0.6854	1.0051	0.992	1.4224	1.4559	1.9698	1.404	1.4586	1.4726	1.012	1.6619	1.5692	2.087
7135	PC(17:0/22:4)	Phosphatidylcholine	PC Ester	53827	GC-FID	100009975	0.9405	0.9405	0.9405	0.9405	0.9405	0.9405	0.9405	0.9405	0.9405	0.9405	0.9405	0.9405	0.9405	0.9405	0.9405	0.9405	0.9405	0.9405	0.9405	1.0595
7136	PC(17:0/22:5)	Phosphatidylcholine	PC Ester	54344	GC-FID	100010492	0.6999	0.6999	0.6999	0.6999	0.6999	0.6999	0.6999	0.6999	0.6999	0.6999	1.0461	0.6999	0.6999	0.711	1	1.0297	0.7479	1.2725	0.8489	1.0711
7137	PC(17:0/22:6)	Phosphatidylcholine	PC Ester	53659	GC-FID	100009807	0.7807	0.7807	0.7807	0.7807	0.7807	0.7807	0.7807	0.7807	0.7807	0.7807	0.7807	0.7807	1.2065	0.7807	0.7807	0.8613	0.7807	0.9909	1.0091	1.8246
7138	PC(18:0/12:0)	Phosphatidylcholine	PC Ester	53828	GC-FID	100009976	0.9902	1.0098	1.1557	1.0468	1.1508	1.3656	1.3495	1.3023	1.3064	1.5181	0.6219	0.7658	0.8061	1.0762	0.9324	0.9616	0.957	0.6575	0.5806	0.8848
7139	PC(18:0/14:0)	Phosphatidylcholine	PC Ester	54004	GC-FID	100010152	1.1649	1.2244	1.1037	1.1493	1.0564	1.6202	1.7129	1.4194	1.3175	1.7494	0.6207	0.6383	0.7536	0.8825	0.9063	1.0714	1.0278	0.9722	0.9015	1.186
7140	PC(18:0/14:1)	Phosphatidylcholine	PC Ester	53829	GC-FID	100009977	1.0211	1.315	1.3105	1.6105	1.0155	1.1796	1.6531	1.2547	1.0813	0.9845	0.41	0.41	0.41	0.41	0.41	0.4535	0.5815	0.41	0.41	0.41
7141	PC(18:0/16:1)	Phosphatidylcholine	PC Ester	53830	GC-FID	100009978	0.968	1.261	1.1476	1.3879	1.1492	1.2369	1.4628	1.411	1.3195	1.1923	0.6613	0.7932	0.7729	0.9466	0.8866	1.032	1.0891	0.8935	0.8732	1.2439
7142	PC(18:0/18:0)	Phosphatidylcholine	PC Ester	53660	GC-FID	100009808	0.7226	0.745	0.687	0.8161	0.6708	1.0612	1.0256	0.8789	0.9085	0.9952	1.0515	1.1417	1.1841	1.2181	1.3038	1.5244	1.8632	1.8998	1.7259	2.1635
7143	PC(18:0/18:1)	Phosphatidylcholine	PC Ester	54530	GC-FID	100010678	0.656	0.7732	0.714	0.7595	0.6657	0.949	0.9827	0.9023	0.8548	0.9337	1.0684	1.1952	1.2395	1.3105	1.4224	1.6808	1.9312	2.1095	2.0336	2.7022
7144	PC(18:0/18:2)	Phosphatidylcholine	PC Ester	54345	GC-FID	100010493	0.9517	0.7475	0.787	0.7937	0.676	1.3772	1.116	1.2154	1.1756	1.2156	0.9758	0.9971	1.1825	1.0133	1.1027	1.0029	1.3151	1.6265	1.6294	1.8178
7145	PC(18:0/18:3)	Phosphatidylcholine	PC Ester	54164	GC-FID	100010312	1.3747	1.3137	1.1915	1.4299	1.1928	2.4477	1.8976	2.0954	1.9514	2.2033	0.7307	0.6987	0.763	1.0575	0.9121	0.8928	1.0446	0.9554	0.9073	1.1681
7146	PC(18:0/18:4)	Phosphatidylcholine	PC Ester	54165	GC-FID	100010313	0.8487	0.9403	0.8487	0.8487	0.8487	1.0219	1.2277	0.9895	1.0105	0.8487	0.8487	0.8487	0.8487	0.8487	0.8487	0.8487	0.8487	0.8487	0.8487	0.8487
7147	PC(18:0/20:0)	Phosphatidylcholine	PC Ester	54166	GC-FID	100010314	0.8435	0.7165	0.7679	0.8204	0.8441	0.8437	0.8743	0.9207	0.9938	1.0713	1.0274	1.2961	1.1656	0.9048	1.0246	1.068	1.3041	1.679	1.6809	1.7462
7148	PC(18:0/20:1)	Phosphatidylcholine	PC Ester	53299	GC-FID	100009447	0.9179	0.7576	0.866	0.8965	0.7639	1.324	1.2704	0.9978	1.1171	1.2198	0.4633	0.4818	0.5636	0.5915	0.5344	1.1316	1.4859	1.4672	1.2624	1.8124
7149	PC(18:0/20:2)	Phosphatidylcholine	PC Ester	53300	GC-FID	100009448	0.9158	0.649	0.7213	0.7507	0.6523	1.0689	1.0257	0.9768	0.9471	1.0232	0.8743	0.8894	1.1728	0.9747	1.1274	1.4467	1.9216	2.1698	2.0838	2.9138
7150	PC(18:0/20:3)	Phosphatidylcholine	PC Ester	54531	GC-FID	100010679	0.8256	0.6872	0.7205	0.7785	0.7553	1.1211	0.9897	0.9954	1.053	1.0046	1.6376	1.6349	1.8173	1.5963	1.9097	1.623	2.0134	2.5071	2.3822	3.2044
7151	PC(18:0/20:4)	Phosphatidylcholine	PC Ester	54167	GC-FID	100010315	0.8927	0.7462	0.7119	0.7645	0.6925	1.2229	0.9085	0.961	1.039	1.1248	1.8841	1.5212	1.9855	1.7254	2.0903	1.5436	1.8107	2.2391	2.1379	2.5148
7152	PC(18:0/20:5)	Phosphatidylcholine	PC Ester	54168	GC-FID	100010316	1.0335	0.8847	0.956	0.8876	0.7966	1.2123	1.2326	1.2485	1.1546	1.2812	0.8802	1.0876	1.2724	0.9665	1.0342	0.91	1.286	1.307	1.0896	1.7569
7153	PC(18:0/22:1)	Phosphatidylcholine	PC Ester	54169	GC-FID	100010317	0.9776	0.9776	0.9776	0.9776	0.9776	0.9776	0.9776	0.9776	0.9776	0.9776	0.9776	0.9776	0.9776	0.9776	0.9776	0.9776	0.9776	1.0224	0.9776	0.9776
7154	PC(18:0/22:2)	Phosphatidylcholine	PC Ester	53661	GC-FID	100009809	0.8205	0.8205	0.8205	0.8205	0.8205	0.8205	0.8205	0.8205	0.8205	0.8205	0.8205	0.8205	0.8205	0.8205	0.8205	0.8205	0.8205	0.8205	0.8205	1
7155	PC(18:0/22:4)	Phosphatidylcholine	PC Ester	53831	GC-FID	100009979	0.9162	0.6428	0.9723	0.5993	0.6358	0.8804	0.6992	1.1472	0.7948	1.0277	2.2387	1.6582	2.4651	1.761	2.4667	2.645	3.0439	4.2709	3.2511	4.7562
7156	PC(18:0/22:5)	Phosphatidylcholine	PC Ester	53662	GC-FID	100009810	0.832	0.6885	0.638	0.6466	0.587	1.0504	0.8636	1.0556	0.9496	1.077	2.1968	1.8843	2.2567	2.2612	2.5036	2.231	2.744	3.6223	3.316	4.1928
7157	PC(18:0/22:6)	Phosphatidylcholine	PC Ester	54170	GC-FID	100010318	0.8737	0.7048	0.6444	0.5375	0.5291	1.2596	0.8578	0.9438	1.0562	1.1501	1.402	1.1859	1.2875	1.3928	1.6641	1.5168	1.7619	2.5596	2.2717	2.5887
7158	PC(18:1/14:1)	Phosphatidylcholine	PC Ester	53301	GC-FID	100009449	0.8078	1.0619	0.9642	1.2446	0.9489	0.618	1	0.8591	0.8494	0.9437	0.618	0.618	0.618	0.618	0.618	0.6236	0.618	0.618	0.618	0.618
7159	PC(18:1/16:1)	Phosphatidylcholine	PC Ester	54346	GC-FID	100010494	0.6857	0.8576	0.8674	0.9429	0.7873	0.7512	0.8335	0.8317	0.7685	0.8556	1.0027	0.9704	0.9973	1.0723	1.1566	1.2547	1.2706	1.0779	0.9636	1.1746
7160	PC(18:1/18:1)	Phosphatidylcholine	PC Ester	53832	GC-FID	100009980	0.6279	0.6216	0.6454	0.6171	0.5669	0.6761	0.6762	0.6838	0.6393	0.7128	0.9331	0.8834	1.0303	0.9697	1.0519	1.2026	1.349	1.2395	1.0769	1.3509
7161	PC(18:1/18:2)	Phosphatidylcholine	PC Ester	53833	GC-FID	100009981	0.9663	0.6638	0.8067	0.743	0.6834	1.1357	0.9025	1.1308	0.9798	1.0202	1.2313	1.1422	1.4212	1.1375	1.2134	1.0368	1.2673	1.4356	1.2547	1.426
7162	PC(18:1/18:3)	Phosphatidylcholine	PC Ester	54347	GC-FID	100010495	1.4792	1.1875	1.2704	1.4743	1.2913	1.7881	1.4143	1.7688	1.7599	1.6851	0.9574	0.9166	0.9784	1.2286	1.0899	0.9938	1.0062	0.9038	0.8329	0.8775
7164	PC(18:1/20:1)	Phosphatidylcholine	PC Ester	53493	GC-FID	100009641	0.875	0.9106	0.9289	0.9822	0.8279	1.1514	0.9386	0.9945	0.9181	1.0055	0.6624	0.6727	0.8657	0.7203	0.7456	1.3232	1.5702	1.7176	1.2478	1.634
7165	PC(18:1/20:2)	Phosphatidylcholine	PC Ester	54171	GC-FID	100010319	0.7283	0.6253	0.6654	0.6239	0.5737	0.816	0.5819	0.7326	0.6933	0.6695	0.9337	0.7633	1.0451	0.9549	1.0868	1.1425	1.4552	1.428	1.3202	1.6607
7166	PC(18:1/20:3)	Phosphatidylcholine	PC Ester	54532	GC-FID	100010680	0.6778	0.5303	0.5769	0.54	0.5279	0.7133	0.5731	0.668	0.6443	0.6605	1.1738	1.0442	1.2249	1.0577	1.2945	1.0612	1.1922	1.2586	1.0571	1.3898
7167	PC(18:1/20:4)	Phosphatidylcholine	PC Ester	54172	GC-FID	100010320	0.8725	0.7365	0.8256	0.8393	0.6843	1.0012	0.7756	0.895	0.904	0.9988	1.66	1.4388	1.7092	1.5429	1.7835	1.3976	1.5077	1.5187	1.3152	1.618
7168	PC(18:1/20:5)	Phosphatidylcholine	PC Ester	53494	GC-FID	100009642	1.2729	1.009	1.222	0.9296	0.81	0.959	1.0214	1.3206	1.0581	0.9839	0.9967	1.0257	1.3955	1.0033	1.3311	0.8927	1.3924	0.8849	0.8635	1.2622
7169	PC(18:1/22:1)	Phosphatidylcholine	PC Ester	53302	GC-FID	100009450	0.641	0.641	0.641	0.641	0.641	0.7452	0.641	0.641	0.641	0.6732	0.641	0.641	1.0519	0.7557	0.641	0.7766	0.8862	0.641	1.1053	1.5882
7170	PC(18:1/22:2)	Phosphatidylcholine	PC Ester	53495	GC-FID	100009643	0.7133	0.7133	0.7133	0.7133	0.7133	0.7133	0.7133	0.7133	0.7133	0.7133	0.7133	0.7133	0.7133	0.7133	0.7133	0.7133	0.7133	0.7133	0.7133	0.9894
7171	PC(18:1/22:4)	Phosphatidylcholine	PC Ester	53834	GC-FID	100009982	0.7288	0.5685	0.3722	0.5343	0.6518	0.6785	0.6065	0.6691	0.4074	0.6047	1.1572	0.9865	1.513	1.0135	1.312	1.3944	1.5728	1.9917	1.5919	1.4067
7172	PC(18:1/22:5)	Phosphatidylcholine	PC Ester	53663	GC-FID	100009811	0.8843	0.6923	0.7518	0.6106	0.6108	0.7871	0.7867	0.7947	0.8407	0.8361	2.0077	1.3827	2.017	1.8144	1.984	1.9341	2.273	2.6065	2.3056	2.7353
7173	PC(18:1/22:6)	Phosphatidylcholine	PC Ester	53496	GC-FID	100009644	1.0038	0.8207	0.7	0.5867	0.5249	1.0487	0.7569	0.9452	0.8263	0.9962	1.4175	1.0457	1.2383	1.4059	1.8909	1.5051	1.3488	1.7645	1.6042	2.0619
7175	PC(18:2/16:1)	Phosphatidylcholine	PC Ester	54173	GC-FID	100010321	0.7427	0.8481	0.9456	0.9214	0.8398	0.9128	0.9094	1.0514	0.9086	0.8592	1.0163	1.0178	1.2079	1.0478	1.0042	0.9964	1.0497	1.0011	0.9202	0.9761
7176	PC(18:2/18:2)	Phosphatidylcholine	PC Ester	53304	GC-FID	100009452	0.9563	0.6663	0.837	0.7225	0.616	1.068	0.9098	1.027	0.9836	1.0164	1.5455	1.373	1.6229	1.2149	1.353	1.1025	1.3512	1.5895	1.5639	1.6114
7177	PC(18:2/18:3)	Phosphatidylcholine	PC Ester	53835	GC-FID	100009983	1.138	0.713	0.8227	1.1948	0.9159	0.9655	1.4547	1.2168	1.1369	1.2379	1.068	0.9564	1.2199	1.0345	1.1451	1.0522	1.2641	0.871	0.8261	1.1095
7179	PC(18:2/20:1)	Phosphatidylcholine	PC Ester	53305	GC-FID	100009453	1.032	0.8214	0.885	1.0146	0.9854	1.4283	0.9392	1.0439	1.0672	1.2834	0.8119	0.7549	0.9466	0.855	0.9619	1.029	1.4843	1.652	1.5208	1.3836
7180	PC(18:2/20:2)	Phosphatidylcholine	PC Ester	53836	GC-FID	100009984	1.3744	0.6388	0.7953	0.669	0.7838	1.0618	0.8834	1.0316	0.9564	0.9684	1.3141	1.2938	1.6847	1.2522	1.4315	1.4154	1.4587	2.1192	1.6402	1.9419
7181	PC(18:2/20:3)	Phosphatidylcholine	PC Ester	53497	GC-FID	100009645	0.8547	0.7242	0.6836	0.8897	0.7564	1.0953	1.0754	0.9359	1.0105	0.9895	1.7769	1.4883	1.8521	1.4857	1.7807	1.4461	1.4137	1.9743	1.7252	1.7759
7182	PC(18:2/20:4)	Phosphatidylcholine	PC Ester	54533	GC-FID	100010681	0.9644	0.779	0.8697	0.7703	0.6852	1.0356	0.8395	1.1014	1.0914	0.9192	1.6445	1.256	1.5349	1.5229	1.4171	1.2409	1.1908	1.4827	1.2772	1.4011
7183	PC(18:2/20:5)	Phosphatidylcholine	PC Ester	53665	GC-FID	100009813	1.2128	0.9445	1.0065	0.8903	1	0.7648	0.9932	0.9872	1.0385	1.0922	0.8817	0.9922	1.2253	1.0525	1.0065	1.0888	1.1921	1.1589	0.8212	1.4203
7184	PC(18:2/22:1)	Phosphatidylcholine	PC Ester	54534	GC-FID	100010682	1	1	1	1	1	1	1	1	1	1	1	1	1	1	1	1	1	1	1	1
7186	PC(18:2/22:4)	Phosphatidylcholine	PC Ester	54535	GC-FID	100010683	0.9981	0.7257	1.0291	0.9373	0.8712	0.9799	0.9842	1.3813	0.8137	0.8151	1.0804	0.778	1.5826	1.0895	1	1.0129	1.4433	1.4916	1.2948	1.3048
7187	PC(18:2/22:5)	Phosphatidylcholine	PC Ester	53498	GC-FID	100009646	1.0466	0.5602	0.7409	0.7093	0.5329	0.7899	1.0075	0.9925	0.7127	1.2509	1.3094	1.2384	1.1957	1.4412	1.4935	1.5674	1.4643	1.7013	1.5076	1.9198
7188	PC(18:2/22:6)	Phosphatidylcholine	PC Ester	54349	GC-FID	100010497	0.8034	1.0929	0.7811	1.0212	0.7432	0.7827	0.8984	1.0228	1.0188	0.923	1.1351	1.0097	1.295	0.9311	1.1433	1	1.0006	1.2394	1.2843	1.377
7190	PC(20:0/16:1)	Phosphatidylcholine	PC Ester	53837	GC-FID	100009985	0.8657	1.275	1.1781	1.279	1.1466	0.9352	1.1511	1.2486	1.0609	0.9391	0.367	0.5027	0.4907	0.6841	0.6687	0.5895	0.8988	0.4806	0.4223	0.7148
7191	PC(20:0/18:1)	Phosphatidylcholine	PC Ester	53306	GC-FID	100009454	0.7667	0.8448	0.818	0.887	0.6924	0.9355	0.9926	0.9634	0.8531	1.0707	0.7855	0.7683	0.9175	0.9716	1.0074	1.2183	1.3519	1.4616	1.2609	1.7567
7192	PC(20:0/18:2)	Phosphatidylcholine	PC Ester	53307	GC-FID	100009455	1.3762	0.9785	1.0505	1.2621	0.9794	1.8756	1.4626	1.5799	1.5787	1.571	0.8426	1.0139	0.9725	0.9524	0.8091	0.9861	1.3331	1.1591	1.1824	1.2578
7193	PC(20:0/18:3)	Phosphatidylcholine	PC Ester	54536	GC-FID	100010684	0.9421	0.9421	0.9421	0.9421	0.9421	0.9421	0.9421	0.9421	1.0579	0.9421	0.9421	0.9421	0.9421	0.9421	0.9421	0.9421	0.9421	0.9421	0.9421	0.9421
7197	PC(20:0/20:3)	Phosphatidylcholine	PC Ester	54175	GC-FID	100010323	0.9636	1.0496	0.9351	0.9111	0.8078	1.0482	1.1034	0.6529	1.0254	0.9544	0.8828	0.6443	1.1205	0.9625	1.0421	1.0836	1.0271	1.0957	0.9434	1.531
7198	PC(20:0/20:4)	Phosphatidylcholine	PC Ester	53308	GC-FID	100009456	0.8749	0.9781	0.8701	1.1793	0.8789	0.9987	1.0013	0.8165	1.6223	0.8263	0.9357	1.057	1.0825	1.0682	1.1344	0.979	1.2212	1.2024	1.3765	1.5478
7202	PC(20:0/22:5)	Phosphatidylcholine	PC Ester	54178	GC-FID	100010326	0.9844	0.9844	0.9844	0.9844	0.9844	0.9844	0.9844	0.9844	0.9844	0.9844	0.9844	0.9844	0.9844	0.9844	0.9844	0.9844	0.9844	0.9844	0.9844	1.0156
7314	PE(14:0/16:1)	Phosphatidylethanolamine	PE Ester	53839	GC-FID	100009987	0.8632	0.88	0.9853	1.2947	0.9811	0.72	1.0905	0.6905	0.6253	0.6253	0.6253	0.8737	0.8274	1	0.9811	1.4232	1.1368	0.6253	0.6253	0.6253
7316	PE(14:0/18:1)	Phosphatidylethanolamine	PE Ester	54538	GC-FID	100010686	0.8672	1.0405	0.9936	1.1372	1.0461	0.858	0.9076	1.0064	0.8781	0.9701	0.6604	0.735	0.7607	0.9328	0.8131	1.4125	1.2377	0.9659	1.1723	0.9851
7317	PE(14:0/18:2)	Phosphatidylethanolamine	PE Ester	54005	GC-FID	100010153	1.227	1.016	1.6542	1.4897	1.1956	1.1752	1.4688	0.9625	1.2828	1.8907	0.6446	0.7742	0.984	0.8794	0.973	1.2677	1.0462	0.9102	1.145	0.773
7320	PE(14:0/20:1)	Phosphatidylethanolamine	PE Ester	54540	GC-FID	100010688	0.7099	0.8244	0.743	1.0127	0.771	0.7328	1.1018	0.9389	1	0.7099	0.7099	0.7099	0.7099	0.7099	0.7099	0.9669	0.7099	0.7099	1.0204	0.7099
7321	PE(14:0/20:2)	Phosphatidylethanolamine	PE Ester	54179	GC-FID	100010327	0.7746	0.9207	0.7746	0.7746	0.7746	0.7746	0.7746	0.8032	0.7746	0.7746	0.7746	0.7746	0.7746	0.7746	0.7746	1.0143	0.7746	0.7746	0.8873	0.7746
7322	PE(14:0/20:3)	Phosphatidylethanolamine	PE Ester	54353	GC-FID	100010501	0.9217	1	1.0215	1.274	0.7035	0.7564	1.2074	0.6977	0.8063	1.5362	0.9403	0.911	0.7456	0.9305	0.8826	0.7975	1.1751	0.6977	1.0499	1.0274
7323	PE(14:0/20:4)	Phosphatidylethanolamine	PE Ester	54180	GC-FID	100010328	0.9934	1.3263	0.8669	1.1794	0.9991	1.4131	1.2502	0.9721	0.8003	0.9452	0.958	0.9948	1.0151	1.5331	1.0231	0.9726	1.1095	1.0255	1.0217	1.2809
7327	PE(14:0/22:4)	Phosphatidylethanolamine	PE Ester	53310	GC-FID	100009458	0.7803	0.7803	0.7803	0.7803	0.7803	1	0.7803	0.7803	0.7803	0.7803	0.7803	0.7803	0.7803	0.7803	0.7803	0.7803	0.7803	0.7803	0.7803	0.7803
7328	PE(14:0/22:5)	Phosphatidylethanolamine	PE Ester	53311	GC-FID	100009459	0.756	0.8032	0.5919	0.9074	0.8831	1.0898	1.1052	1.1337	0.7938	1.0795	1.0954	1.122	1.2613	1.1379	1.058	0.9434	1.3791	0.8724	1.0566	0.6045
7329	PE(14:0/22:6)	Phosphatidylethanolamine	PE Ester	53668	GC-FID	100009816	0.8844	0.7918	0.802	0.9985	0.7918	1.0015	0.7918	0.7918	0.8352	1.256	1.1117	1.0727	1.192	0.7918	1.2021	0.8138	1.0469	0.8817	1.0686	0.7918
7335	PE(15:0/16:1)	Phosphatidylethanolamine	PE Ester	53840	GC-FID	100009988	1	1	1	1	1	1	1	1	1	1	1	1	1	1	1	1	1	1	1	1
7337	PE(15:0/18:1)	Phosphatidylethanolamine	PE Ester	53669	GC-FID	100009817	0.9383	1.2983	0.8641	1.0225	0.9913	0.8416	0.674	1.2858	0.8783	0.9873	1.0087	0.7414	0.9296	1.2266	1.1756	0.961	1.017	0.8751	0.7589	0.8229
7348	PE(15:0/22:5)	Phosphatidylethanolamine	PE Ester	53314	GC-FID	100009462	0.9359	0.9359	0.9359	0.9359	0.9359	0.9359	0.9359	0.9359	0.9359	0.9359	0.9359	0.9359	1.0641	0.9359	0.9359	0.9359	0.9359	0.9359	0.9359	0.9359
7349	PE(15:0/22:6)	Phosphatidylethanolamine	PE Ester	54357	GC-FID	100010505	0.7188	0.7188	0.7188	0.7188	0.7188	0.7188	1.0103	0.7188	0.7188	1.0504	0.7188	0.7188	0.9897	0.7188	0.7188	0.7188	0.7188	0.7188	0.7188	0.7188
7350	PE(16:0/14:0)	Phosphatidylethanolamine	PE Ester	53844	GC-FID	100009992	0.9234	0.925	0.704	1.0129	1.054	0.9315	1.1516	0.9452	0.8331	0.9274	1.0105	1.2008	0.9613	1.2008	1.3726	1.9524	1.2565	1.1839	1.7242	1.2242
7352	PE(16:0/15:0)	Phosphatidylethanolamine	PE Ester	53501	GC-FID	100009649	0.9871	1.3258	1.2181	1.0027	1.2806	1.0156	0.9957	1	1.0178	1.4265	0.657	0.657	0.657	0.657	0.8201	0.6812	0.6688	0.657	0.8471	0.657
7353	PE(16:0/16:0)	Phosphatidylethanolamine	PE Ester	54006	GC-FID	100010154	1.0861	1.2347	1.0235	1.1877	1.0786	0.9684	1.142	0.9765	1.0542	0.9556	0.9001	0.7446	0.8409	0.8503	0.8846	0.8241	0.833	0.8308	0.9255	0.8302
7354	PE(16:0/16:1)	Phosphatidylethanolamine	PE Ester	53672	GC-FID	100009820	0.9453	1.3406	1.3145	1.4338	1.3553	0.8023	1.2028	1.1226	1.0277	0.9723	0.3403	0.3334	0.3927	0.5922	0.4648	0.4403	0.4102	0.2673	0.2797	0.2843
7355	PE(16:0/17:0)	Phosphatidylethanolamine	PE Ester	54182	GC-FID	100010330	0.8258	1.4367	1.3009	1.3068	1.2181	0.9704	1.2974	1.6	1.2538	1.4347	0.7661	0.654	0.7314	0.9211	0.9855	0.7031	0.7691	0.6828	0.5966	0.6764
7357	PE(16:0/18:1)	Phosphatidylethanolamine	PE Ester	54007	GC-FID	100010155	0.8304	0.855	0.82	0.9136	0.857	0.7722	0.8687	0.8963	0.8422	0.8586	0.9301	0.8641	1.0407	1.2212	1.1042	1.0176	1.1108	0.9977	1.0023	1.094
7358	PE(16:0/18:2)	Phosphatidylethanolamine	PE Ester	53502	GC-FID	100009650	1.7114	1.8437	1.9199	1.9245	1.7409	1.822	2.0395	1.9606	1.9639	2.0906	0.6528	0.6925	0.7707	0.8439	0.9315	0.784	0.8118	0.6574	0.6559	0.7155
7359	PE(16:0/18:3)	Phosphatidylethanolamine	PE Ester	54183	GC-FID	100010331	2.5295	2.5372	2.419	2.7111	2.8124	2.9572	3.3596	2.8286	3.0473	2.8131	0.6224	0.6555	0.7481	0.951	0.8095	0.8026	0.769	0.5538	0.5082	0.5161
7360	PE(16:0/18:4)	Phosphatidylethanolamine	PE Ester	54184	GC-FID	100010332	0.8828	0.8828	0.8828	1.1172	0.8828	0.8828	0.8828	0.8828	0.8828	0.8828	0.8828	0.8828	0.8828	0.8828	0.8828	0.8828	0.8828	0.8828	0.8828	0.8828
7361	PE(16:0/20:1)	Phosphatidylethanolamine	PE Ester	54185	GC-FID	100010333	1.2183	1.0289	0.9198	1.0084	0.9047	1.2438	0.9916	1.1413	1.0858	1.2595	0.4861	0.4558	0.6018	0.6115	0.6605	0.7074	0.8476	0.8892	0.9689	0.9703
7362	PE(16:0/20:2)	Phosphatidylethanolamine	PE Ester	53315	GC-FID	100009463	0.8689	0.9367	1.0711	0.94	0.893	1.0127	0.9873	1.023	0.9419	1.0339	0.828	0.7155	0.8378	0.7408	1.0604	0.8465	0.8705	0.9257	1.0342	1.0915
7363	PE(16:0/20:3)	Phosphatidylethanolamine	PE Ester	54543	GC-FID	100010691	0.9239	1.064	1.1914	1.2945	1.1241	0.9415	1.0338	1.0339	0.9435	1.3233	0.7757	0.6563	0.7422	0.7886	0.9662	0.8269	0.8567	0.5974	0.5169	0.7343
7364	PE(16:0/20:4)	Phosphatidylethanolamine	PE Ester	54544	GC-FID	100010692	1.0529	1.0221	1.1292	1.0558	0.9726	0.9327	0.9795	0.9768	1.0205	1.0508	0.6116	0.6832	0.7557	0.9572	1.0984	0.8081	0.8702	0.6621	0.5727	0.6892
7365	PE(16:0/20:5)	Phosphatidylethanolamine	PE Ester	54008	GC-FID	100010156	1.0891	1.0228	1.0889	1.2819	1.1458	0.879	1.2033	1.3264	1.0806	1.6505	0.4466	0.4995	0.4532	0.5788	0.6606	0.5072	0.6562	0.3618	0.3538	0.3469
7366	PE(16:0/22:1)	Phosphatidylethanolamine	PE Ester	53316	GC-FID	100009464	0.7089	0.6658	0.6456	0.6456	0.7418	0.6456	0.6456	1	0.919	0.6456	0.6456	0.6456	0.6456	0.8734	0.6456	0.6835	0.6456	0.6456	0.6456	1.7696
7367	PE(16:0/22:2)	Phosphatidylethanolamine	PE Ester	54186	GC-FID	100010334	1	0.8107	1.3773	1.2925	0.7286	1.1593	1.1722	0.9392	1.0219	0.8353	0.609	0.6869	0.609	0.7608	0.7177	1.0308	0.8776	0.6999	0.7163	0.7355
7368	PE(16:0/22:4)	Phosphatidylethanolamine	PE Ester	54358	GC-FID	100010506	0.8461	0.8822	0.9576	0.8108	0.7528	0.7902	0.7256	0.7752	0.7513	0.813	1.1519	1.0424	1.3347	1.4933	1.7979	1.1421	1.0772	0.7645	0.7002	0.7938
7369	PE(16:0/22:5)	Phosphatidylethanolamine	PE Ester	54359	GC-FID	100010507	1.032	0.8958	0.8844	0.9469	0.9768	0.9403	0.9925	1.0075	0.9215	1.2404	1.5274	1.3571	1.6176	1.361	1.9025	1.0573	1.3469	1.0708	0.9111	0.8709
7370	PE(16:0/22:6)	Phosphatidylethanolamine	PE Ester	53845	GC-FID	100009993	0.9236	0.8482	1.1013	0.9831	0.7736	0.9092	0.7462	1.0169	0.8828	1.0195	1.1778	1.0676	1.4644	1.3062	1.3576	0.888	1.056	0.9529	1.0341	1.2246
7376	PE(17:0/16:1)	Phosphatidylethanolamine	PE Ester	53846	GC-FID	100009994	0.782	1.4581	1.2052	0.9284	1.2307	1.1765	1.2175	1.0956	1.1265	1.2315	0.6251	0.6354	0.5701	1.0578	1.0206	0.831	1.0446	0.4597	0.6324	0.6174
7378	PE(17:0/18:1)	Phosphatidylethanolamine	PE Ester	53317	GC-FID	100009465	0.6482	0.6295	0.5962	0.5672	0.6552	0.7769	0.7289	0.7743	0.7211	0.806	1.1339	1.0585	1.1171	1.3412	1.3568	1.1582	1.2322	1.2688	1.1062	1.2373
7379	PE(17:0/18:2)	Phosphatidylethanolamine	PE Ester	54009	GC-FID	100010157	1.008	0.8505	0.8484	0.8303	0.8015	1.2712	1.066	1.1998	0.9605	1.3353	1.0933	0.992	1.1317	1.3001	1.2503	0.8963	1.0936	1.1531	1.1134	1.0784
7380	PE(17:0/18:3)	Phosphatidylethanolamine	PE Ester	53318	GC-FID	100009466	0.7913	1.1266	0.7913	0.7913	0.7913	0.8915	0.7913	1.2888	0.7913	1.011	0.7913	0.7913	0.7913	0.989	0.7913	0.7913	0.7913	0.7913	0.7913	0.7913
7382	PE(17:0/20:2)	Phosphatidylethanolamine	PE Ester	54545	GC-FID	100010693	0.7428	0.6882	0.9612	0.6789	0.8961	0.9736	0.7202	0.6789	0.6789	1.1154	1.1261	1.0217	1.1899	0.9783	1.3424	1.2381	1.5349	1.7185	1.3318	1.6508
7383	PE(17:0/20:3)	Phosphatidylethanolamine	PE Ester	53673	GC-FID	100009821	0.8046	0.8315	0.8627	0.741	0.9966	0.9692	0.8438	0.9274	0.9638	1.0946	1.7246	1.2312	1.788	1.5968	1.8977	1.1946	1.2239	1.531	1.3834	1.2969
7384	PE(17:0/20:4)	Phosphatidylethanolamine	PE Ester	53503	GC-FID	100009651	0.8562	1.0178	0.8251	0.8179	0.9724	0.8485	0.8839	0.9333	0.9306	1.0488	1.3636	1.1371	1.3642	1.5162	1.7614	0.9822	1.2528	1.293	1.1849	1.1549
7385	PE(17:0/20:5)	Phosphatidylethanolamine	PE Ester	54361	GC-FID	100010509	0.8091	1.3771	0.8091	0.8865	1	1.0826	1.0157	1.3949	1.3332	0.8891	0.8703	0.9409	0.9838	0.8091	1.2427	0.8091	1.3923	1.1878	0.8091	0.8091
7388	PE(17:0/22:4)	Phosphatidylethanolamine	PE Ester	54010	GC-FID	100010158	0.9442	1.0558	0.7443	0.6884	0.7823	0.8144	0.8679	0.8267	0.8042	0.9122	2.3734	1.6984	1.994	2.6789	2.5575	1.5513	1.4802	2.113	1.5094	1.6878
7389	PE(17:0/22:5)	Phosphatidylethanolamine	PE Ester	53505	GC-FID	100009653	0.8662	1.0223	0.8157	0.8276	0.8787	0.9732	0.8578	0.9463	0.9777	1.2805	2.8031	1.9062	2.6008	2.442	3.3476	1.8809	1.981	2.4586	1.7765	2.2087
7390	PE(17:0/22:6)	Phosphatidylethanolamine	PE Ester	54189	GC-FID	100010337	0.859	0.9011	0.7887	0.8004	0.9322	1.1228	0.9135	1.0678	0.8822	1.1942	2.3274	1.3965	1.9364	1.6611	1.9535	1.3132	1.5977	1.8257	1.5036	1.8835
7391	PE(18:0/14:0)	Phosphatidylethanolamine	PE Ester	54546	GC-FID	100010694	1.2675	1.3547	1.1881	1.0971	1.2488	1.2576	1.5576	1.5234	1.1566	1.0772	0.599	0.8274	0.6955	0.9322	0.7893	0.968	1.1644	0.936	1.1864	1.032
7392	PE(18:0/14:1)	Phosphatidylethanolamine	PE Ester	54190	GC-FID	100010338	0.9328	1.609	1.5044	1.3958	1.5601	1.0672	1.6171	1.5533	1.1419	1.3252	0.4698	0.4698	0.4698	0.5567	0.4698	0.4698	0.4698	0.4698	0.4698	0.4698
7393	PE(18:0/15:0)	Phosphatidylethanolamine	PE Ester	53506	GC-FID	100009654	1.0114	1.1988	1.2082	1.004	1.0937	1.2041	1.0835	1.4399	1.1285	1.416	0.5824	0.5502	0.6267	1.072	0.8266	0.9024	0.8695	1	0.8506	1.2417
7394	PE(18:0/16:0)	Phosphatidylethanolamine	PE Ester	53507	GC-FID	100009655	0.82	0.8954	0.7994	0.9094	0.832	0.8743	0.9829	0.9328	0.9111	0.8766	0.9337	0.7609	0.954	1.0308	1.0171	1.0194	1.0625	1.0325	1.1054	1.1831
7395	PE(18:0/16:1)	Phosphatidylethanolamine	PE Ester	54191	GC-FID	100010339	1.0053	1.2694	1.2119	1.2853	1.2104	1.1217	1.3447	1.3394	1.2517	1.133	0.6987	0.6205	0.7401	0.9947	0.7417	0.7855	0.8834	0.6601	0.7188	0.7925
7396	PE(18:0/17:0)	Phosphatidylethanolamine	PE Ester	53508	GC-FID	100009656	0.8099	1.0178	0.893	0.8355	0.9822	1.178	1.2469	1.1786	1.1891	1.3805	0.8051	0.7185	0.826	1.0523	1.1261	1.0277	1.131	1.0464	1.0966	1.1893
7397	PE(18:0/18:0)	Phosphatidylethanolamine	PE Ester	54547	GC-FID	100010695	0.955	0.8981	0.8443	0.8541	0.8138	1.006	0.994	1.0349	0.9254	0.9933	1.4245	1.076	1.4869	1.3688	1.3374	1.2103	1.456	1.7316	1.7509	1.8047
7398	PE(18:0/18:1)	Phosphatidylethanolamine	PE Ester	54548	GC-FID	100010696	0.7425	0.7153	0.6643	0.7415	0.6878	0.9148	0.8991	0.9591	0.8895	0.886	1.2557	0.9927	1.3351	1.2889	1.2791	1.2332	1.5119	1.7061	1.721	1.8196
7399	PE(18:0/18:2)	Phosphatidylethanolamine	PE Ester	54011	GC-FID	100010159	0.9652	0.9144	0.9529	0.9147	0.8753	1.3623	1.2537	1.3197	1.3048	1.3939	0.9818	0.8961	1.0883	1.0182	1.1662	1.022	1.1356	1.1082	1.0803	1.2836
7400	PE(18:0/18:3)	Phosphatidylethanolamine	PE Ester	53847	GC-FID	100009995	1.4881	1.4721	1.3414	1.6034	1.8016	2.2335	2.3521	1.9724	2.1911	1.9275	0.8682	0.8435	1.0209	1.0258	1.0772	0.9676	0.9791	0.8499	0.8335	0.8982
7401	PE(18:0/18:4)	Phosphatidylethanolamine	PE Ester	54362	GC-FID	100010510	1.1426	1.0282	1.1054	1.4928	0.9718	0.8737	1.1806	1.5615	1.3028	1.396	0.7225	0.725	0.7258	1.1099	1.0781	0.8002	0.9064	1.1835	0.5353	0.8925
7402	PE(18:0/20:1)	Phosphatidylethanolamine	PE Ester	54363	GC-FID	100010511	0.9835	0.7153	0.7027	0.6917	0.7031	1.2452	0.9777	1.1429	1.0165	1.0956	0.7525	0.5362	0.7747	0.7433	0.6984	0.8721	1.2203	1.6124	1.7684	1.8391
7403	PE(18:0/20:2)	Phosphatidylethanolamine	PE Ester	54012	GC-FID	100010160	0.7042	0.6875	0.7425	0.615	0.6318	0.991	0.8457	0.8914	0.8696	0.9179	1.009	0.8116	0.9852	0.9129	1.1458	1.1708	1.2931	1.3743	1.4348	1.7209
7404	PE(18:0/20:3)	Phosphatidylethanolamine	PE Ester	54549	GC-FID	100010697	0.7072	0.7057	0.81	0.7905	0.7542	0.8882	0.8046	0.899	0.8037	1.0272	1.2315	0.975	1.14	1.025	1.2908	1.094	1.3148	1.2157	1.0682	1.4665
7405	PE(18:0/20:4)	Phosphatidylethanolamine	PE Ester	54013	GC-FID	100010161	0.8625	0.8168	0.8886	0.8014	0.7892	1.0035	0.9152	0.9549	0.9816	1.0209	0.9268	0.9301	1.1069	1.2127	1.4281	1.0185	1.1337	1.0802	0.9241	1.1444
7406	PE(18:0/20:5)	Phosphatidylethanolamine	PE Ester	54192	GC-FID	100010340	1.0306	1.0047	0.9469	1.1743	1.204	1.1636	1.3834	1.374	1.2293	1.6633	0.6448	0.7245	0.8364	0.8929	0.9953	0.7745	0.9127	0.6993	0.5855	0.6656
7408	PE(18:0/22:2)	Phosphatidylethanolamine	PE Ester	54014	GC-FID	100010162	0.9893	0.8308	1.0159	0.9639	0.8749	1.1722	1.1622	1.1093	0.9551	1.0107	0.6079	0.5624	0.7058	0.6667	0.8677	0.8113	0.9796	0.9581	1.0146	1.108
7409	PE(18:0/22:4)	Phosphatidylethanolamine	PE Ester	53674	GC-FID	100009822	0.6399	0.6324	0.6192	0.6158	0.5805	0.7371	0.67	0.6607	0.6744	0.6799	1.1827	0.998	1.2781	1.3407	1.6855	1.1496	1.4205	1.4767	1.3277	1.6513
7410	PE(18:0/22:5)	Phosphatidylethanolamine	PE Ester	53319	GC-FID	100009467	0.8084	0.735	0.6749	0.7557	0.8028	0.909	0.9237	0.8958	0.8113	1.0763	1.7765	1.4554	1.7657	1.3775	1.8772	1.1848	1.6062	1.5167	1.3761	1.2984
7411	PE(18:0/22:6)	Phosphatidylethanolamine	PE Ester	54193	GC-FID	100010341	0.797	0.7642	0.9762	0.9815	0.8217	0.9588	0.8874	1.0881	0.9591	1.0629	1.1573	0.9597	1.3621	1.3048	1.3729	1.0482	1.2298	1.1296	1.2298	1.5275
7412	PE(18:1/14:1)	Phosphatidylethanolamine	PE Ester	53320	GC-FID	100009468	0.9261	0.9015	0.971	1.0655	0.8562	0.8535	0.9039	0.9158	0.784	0.971	1.029	0.863	1.0798	0.8598	0.8912	0.9504	1.139	1.2836	1.1426	1.3459
7413	PE(18:1/16:1)	Phosphatidylethanolamine	PE Ester	54550	GC-FID	100010698	0.9819	1.1262	1.0489	1.143	1.0712	0.9186	1.0549	1.0951	0.9841	0.9798	0.719	0.6714	0.8539	0.9659	0.8271	0.8747	1.0159	0.9156	0.9833	0.9731
7414	PE(18:1/18:1)	Phosphatidylethanolamine	PE Ester	53321	GC-FID	100009469	0.808	0.7934	0.7332	0.78	0.7565	0.7824	0.7496	0.8534	0.7751	0.799	0.979	0.7799	1.0576	1.1243	1.0514	1.063	1.1553	1.021	0.9712	1.0444
7415	PE(18:1/18:2)	Phosphatidylethanolamine	PE Ester	54551	GC-FID	100010699	1.0595	0.9932	1.0109	0.9483	0.9015	1.1947	1.1375	1.2317	1.2102	1.3336	0.8816	0.8015	0.956	0.9104	1.0574	0.9983	1.0017	0.8298	0.7573	0.8794
7416	PE(18:1/18:3)	Phosphatidylethanolamine	PE Ester	54194	GC-FID	100010342	1.4564	1.3656	1.1633	1.3725	1.5611	1.8149	1.6796	1.6473	1.7717	1.6075	0.7601	0.6382	0.8801	0.767	0.8511	0.7985	0.7161	0.5102	0.5277	0.603
7417	PE(18:1/18:4)	Phosphatidylethanolamine	PE Ester	54015	GC-FID	100010163	0.7702	0.7702	0.7702	1.2075	0.992	0.7702	0.7702	0.7702	0.7702	0.7702	0.7702	0.7702	0.7702	0.7702	0.7702	0.7702	0.7702	0.7702	0.7702	0.7702
7418	PE(18:1/20:1)	Phosphatidylethanolamine	PE Ester	53322	GC-FID	100009470	1.0896	0.8085	0.8117	0.7436	0.7734	1.138	0.9298	1.0138	0.9061	0.9862	0.7481	0.5513	0.8075	0.749	0.7239	0.9418	1.2299	1.2359	1.189	1.262
7419	PE(18:1/20:2)	Phosphatidylethanolamine	PE Ester	54552	GC-FID	100010700	0.8424	0.8307	0.8863	0.7334	0.7335	0.9368	0.869	0.9271	0.8628	0.9917	0.9511	0.8023	1.0083	0.9421	1.1527	1.3024	1.3854	1.2107	1.2369	1.4393
7420	PE(18:1/20:3)	Phosphatidylethanolamine	PE Ester	54195	GC-FID	100010343	0.784	0.7854	0.9058	0.7999	0.8351	0.7999	0.7188	0.8257	0.7543	1.028	1.1157	0.8575	1.0446	0.972	1.1962	1.0628	1.2053	0.8503	0.7172	1.0336
7421	PE(18:1/20:4)	Phosphatidylethanolamine	PE Ester	54364	GC-FID	100010512	0.8807	0.8042	0.904	0.7769	0.7708	0.8297	0.7856	0.9219	0.8896	0.9662	1.0042	0.9014	1.1527	1.271	1.571	1.1615	1.2439	1.0164	0.8297	0.9958
7422	PE(18:1/20:5)	Phosphatidylethanolamine	PE Ester	53675	GC-FID	100009823	1.0309	1.0108	0.989	0.9892	1.0223	0.9427	0.9876	1.1004	0.9695	1.4847	0.6653	0.7011	0.8947	0.9092	1.0567	0.7907	1.0568	0.5872	0.4713	0.5754
7423	PE(18:1/22:0)	Phosphatidylethanolamine	PE Ester	55177	GC-FID	100013437	0.7914	0.5209	0.5275	0.6058	0.4988	0.8392	0.6689	0.7756	0.7467	0.7663	1.0435	0.7237	1.162	0.996	0.9207	1.004	1.1185	1.2736	1.3153	1.2244
7424	PE(18:1/22:1)	Phosphatidylethanolamine	PE Ester	54365	GC-FID	100010513	0.6516	0.5076	0.4335	0.5361	0.4521	0.5775	0.5081	0.6654	0.6016	0.6576	1.2372	0.8084	1.0623	0.9606	0.8546	1.0394	1.3816	1.6712	1.6208	1.6565
7425	PE(18:1/22:2)	Phosphatidylethanolamine	PE Ester	54553	GC-FID	100010701	0.7269	0.6313	0.7105	0.7954	0.6621	0.6876	0.7082	0.8259	0.6783	0.8593	1.1492	0.8963	0.9826	1.1039	1.4787	1.1484	1.201	1.0618	1.0174	0.9512
7426	PE(18:1/22:4)	Phosphatidylethanolamine	PE Ester	53323	GC-FID	100009471	0.644	0.6237	0.6565	0.4995	0.538	0.5764	0.4973	0.525	0.4944	0.5485	1.1367	0.852	1.2038	1.191	1.5278	1.0345	1.1126	0.9655	0.8452	1.0564
7427	PE(18:1/22:5)	Phosphatidylethanolamine	PE Ester	53324	GC-FID	100009472	0.7696	0.673	0.6489	0.6562	0.6929	0.7186	0.6666	0.75	0.6382	0.8737	1.6016	1.3716	1.7298	1.2778	1.8543	1.1854	1.4947	1.2694	1.0993	0.9897
7428	PE(18:1/22:6)	Phosphatidylethanolamine	PE Ester	53509	GC-FID	100009657	0.7321	0.6696	0.8656	0.7498	0.6223	0.7073	0.5893	0.808	0.7321	0.8315	1.2177	0.9315	1.479	1.2363	1.3521	1.0155	1.1243	0.9845	1.0972	1.2297
7429	PE(18:2/14:1)	Phosphatidylethanolamine	PE Ester	54016	GC-FID	100010164	0.9348	0.7785	0.8858	0.9339	1.1494	0.8549	0.8421	1.2635	0.7382	1.285	0.9519	1.0103	1	0.9794	1.0927	1.0635	1.1193	1.3888	1.2343	1.2601
7430	PE(18:2/16:1)	Phosphatidylethanolamine	PE Ester	53510	GC-FID	100009658	1.0241	1.1335	1.1131	0.9961	1.0003	1.1071	1.2236	1.1856	1.1376	1.2378	0.7041	0.6961	0.7179	0.8027	0.9027	0.9793	1.0297	0.962	0.8867	0.9997
7431	PE(18:2/18:2)	Phosphatidylethanolamine	PE Ester	53325	GC-FID	100009473	1.0399	0.797	0.843	0.7706	0.7499	1.0763	0.961	1.0164	1.0743	1.1504	1.0608	0.9836	1.1792	0.9826	1.2387	1.0357	1.1338	1.2083	1.1301	1.3041
7432	PE(18:2/18:3)	Phosphatidylethanolamine	PE Ester	54554	GC-FID	100010702	1.4912	1.0368	0.858	1.056	0.9502	1.6389	1.7114	1.1268	1.828	1.305	1.1607	0.7736	0.8178	0.8149	0.9779	0.6553	0.9236	0.8234	0.7029	1.0221
7434	PE(18:2/20:1)	Phosphatidylethanolamine	PE Ester	54196	GC-FID	100010344	0.9977	0.7935	0.791	0.708	0.7957	1.0631	0.8776	1.0429	0.8952	0.8967	0.8963	0.7533	1.0023	0.7288	0.7367	0.887	1.1605	1.4519	1.1382	1.1953
7435	PE(18:2/20:2)	Phosphatidylethanolamine	PE Ester	54197	GC-FID	100010345	0.9266	0.8354	0.7573	0.6119	0.7541	1.1808	0.7938	0.9329	0.8914	0.8889	1.1996	0.8745	1.2077	0.933	1.4407	1.3034	1.5715	1.3062	1.394	1.4929
7436	PE(18:2/20:3)	Phosphatidylethanolamine	PE Ester	54017	GC-FID	100010165	0.917	0.7292	0.8617	0.7872	0.9013	1.1134	0.9601	1.0399	0.8908	1.0521	1.4997	1.3278	1.4306	1.2948	1.7005	1.4928	1.3729	1.4786	1.3809	1.5449
7437	PE(18:2/20:4)	Phosphatidylethanolamine	PE Ester	54555	GC-FID	100010703	0.871	0.8302	0.8397	0.7179	0.7523	1.1027	0.8819	0.8974	0.9058	1.0094	1.2322	1.2344	1.5251	1.6537	2.0372	1.5909	1.6683	1.7014	1.4108	1.8888
7438	PE(18:2/20:5)	Phosphatidylethanolamine	PE Ester	54198	GC-FID	100010346	1.0705	0.9727	0.8311	0.8879	1.2247	1.1081	1	0.7639	1.0654	1.2543	0.9761	1.1923	1.1792	1.0552	1.2327	0.5586	1.4454	1.0728	0.9067	1.1422
7439	PE(18:2/22:1)	Phosphatidylethanolamine	PE Ester	54556	GC-FID	100010704	0.7839	0.6208	0.6208	0.6208	0.6208	0.6798	0.833	0.6994	0.6621	0.7682	0.6208	0.8428	1.2181	0.8409	0.7976	0.6267	1.1572	1.3772	1.165	1.3733
7440	PE(18:2/22:2)	Phosphatidylethanolamine	PE Ester	53326	GC-FID	100009474	0.691	0.691	0.691	0.691	0.691	0.691	0.691	0.691	0.691	0.8273	1	0.691	0.879	0.691	0.691	0.8108	0.953	0.691	1.0682	1.423
7441	PE(18:2/22:4)	Phosphatidylethanolamine	PE Ester	53327	GC-FID	100009475	1.0105	0.6766	0.8734	0.8101	0.6904	0.9895	0.6888	0.7379	0.8706	0.8808	1.5821	1.4601	2.0138	1.7033	2.5133	1.6209	1.7129	1.8908	1.3675	2.0801
7442	PE(18:2/22:5)	Phosphatidylethanolamine	PE Ester	53848	GC-FID	100009996	1.0267	0.7674	0.8215	0.7303	0.7871	1.0046	0.9954	0.9688	0.8773	1.3612	2.2453	2.1569	2.5674	1.8811	2.4731	1.7649	2.2824	2.1834	2.0707	1.8063
7443	PE(18:2/22:6)	Phosphatidylethanolamine	PE Ester	53677	GC-FID	100009825	0.8124	0.711	1.06	0.7647	0.7065	0.9624	0.8706	1.1655	0.8767	1.0376	1.7042	1.3416	1.9546	1.558	1.6465	1.3096	1.5191	1.6637	1.7637	2.3155
7446	PE(O-16:0/16:0)	Phosphatidylethanolamine	PE Ether	53849	GC-FID	100009997	1.1764	1.5518	1.0794	1.3759	1.3408	1.1074	1.4971	1.0362	1.0218	0.9433	0.4088	0.2594	0.3501	0.4319	0.3472	0.3858	0.3722	0.3176	0.3629	0.3455
7447	PE(O-16:0/16:1)	Phosphatidylethanolamine	PE Ether	54557	GC-FID	100010705	3.0478	4.7361	3.9758	4.3938	3.9091	2.6813	3.7571	2.6424	2.5793	2.3793	0.2792	0.218	0.2607	0.3321	0.2486	0.2633	0.2616	0.1764	0.2833	0.2741
7448	PE(O-16:0/18:0)	Phosphatidylethanolamine	PE Ether	54558	GC-FID	100010706	3.3489	3.9672	3.3472	3.5579	3.5579	4.0449	3.9663	3.8066	3.449	3.3601	0.7668	0.81	0.7798	0.8143	0.7686	0.8351	1.0043	0.9655	1.0941	0.8817
7449	PE(O-16:0/18:1)	Phosphatidylethanolamine	PE Ether	54366	GC-FID	100010514	4.1254	4.6812	3.8831	4.3501	3.8474	4.4479	4.7861	3.5939	3.5688	3.4037	0.5133	0.4529	0.5576	0.6405	0.5021	0.5195	0.6572	0.6161	0.7716	0.8423
7450	PE(O-16:0/18:2)	Phosphatidylethanolamine	PE Ether	53850	GC-FID	100009998	4.5913	6.5832	6.1888	5.887	5.2646	5.6767	6.4434	5.0814	5.0688	5.2503	0.7333	0.7277	0.7896	0.9016	0.8418	0.9297	1.0703	0.8759	1.1314	1.2575
7451	PE(O-16:0/18:3)	Phosphatidylethanolamine	PE Ether	54018	GC-FID	100010166	1.6695	2.1416	1.4132	1.9672	2.3317	2.2692	2.6174	1.5794	1.9181	1.8332	0.2477	0.3771	0.3467	0.2728	0.2477	0.2612	0.3464	0.2477	0.2477	0.3838
7453	PE(O-16:0/20:1)	Phosphatidylethanolamine	PE Ether	54367	GC-FID	100010515	2.706	2.7991	2.208	2.2298	2.165	3.8128	3.249	2.5744	2.4626	2.6609	0.3507	0.3163	0.457	0.4383	0.3669	0.3532	0.5162	0.3887	0.5744	0.6721
7454	PE(O-16:0/20:2)	Phosphatidylethanolamine	PE Ether	53511	GC-FID	100009659	1.2058	1.3299	1.3375	1.1677	1.071	1.443	1.5014	1.1454	1.0576	1.1744	0.2526	0.2219	0.2984	0.2762	0.3112	0.3912	0.3782	0.2716	0.5172	0.5224
7455	PE(O-16:0/20:3)	Phosphatidylethanolamine	PE Ether	54200	GC-FID	100010348	1.2834	1.6461	1.7204	1.7081	1.5531	1.6274	1.8615	1.3732	1.3162	1.6941	0.5709	0.52	0.507	0.6446	0.5909	0.7204	0.8371	0.7042	0.8279	1.1667
7456	PE(O-16:0/20:4)	Phosphatidylethanolamine	PE Ether	53329	GC-FID	100009477	1.6421	1.8331	1.786	1.7193	1.5981	1.9375	1.9824	1.5411	1.6415	1.6047	0.8463	0.8044	0.8523	0.981	0.9847	0.7261	0.8914	1.0153	1.1053	1.1999
7457	PE(O-16:0/20:5)	Phosphatidylethanolamine	PE Ether	53330	GC-FID	100009478	2.581	2.937	2.495	3.0402	2.8253	2.9304	3.3284	2.9035	2.5722	2.9874	0.9854	0.976	0.8944	0.8923	0.8582	0.7904	1.1192	1.0146	0.978	0.9371
7458	PE(O-16:0/22:1)	Phosphatidylethanolamine	PE Ether	53851	GC-FID	100009999	0.8752	0.8991	0.8752	0.8752	0.8752	1.1009	0.8752	0.8752	0.8752	0.8752	0.8752	0.8752	0.8752	0.8752	0.8752	0.8752	0.8752	0.8752	0.8752	0.8752
7459	PE(O-16:0/22:2)	Phosphatidylethanolamine	PE Ether	54201	GC-FID	100010349	0.7491	0.9792	0.9974	0.7756	0.7044	1.1039	1.2156	1.0026	0.8431	0.7855	0.4047	0.4047	0.4047	0.4047	0.4047	0.4047	0.4047	0.4047	0.6405	0.4047
7460	PE(O-16:0/22:4)	Phosphatidylethanolamine	PE Ether	53852	GC-FID	100010000	1.4248	1.3134	1.2634	1.2057	1.1481	1.6904	1.3822	1.2216	1.2421	1.26	0.8764	0.7391	0.8341	0.9085	1.0061	0.6489	0.7328	0.5981	0.7324	0.7989
7461	PE(O-16:0/22:5)	Phosphatidylethanolamine	PE Ether	53331	GC-FID	100009479	2.0715	1.724	1.4247	1.7612	1.7078	2.3666	2.3007	1.7477	1.6696	2.2928	1.2339	0.966	1.085	0.8716	0.9857	0.7001	0.9322	0.8776	1.0143	0.9308
7462	PE(O-16:0/22:6)	Phosphatidylethanolamine	PE Ether	53332	GC-FID	100009480	1.6928	1.6712	1.8481	2.0174	1.4682	1.9959	1.815	1.6995	1.6447	1.7629	0.9567	0.7569	0.9905	1.0095	0.7988	0.6322	0.7768	0.7744	1.0936	1.2797
7463	PE(O-18:0/14:1)	Phosphatidylethanolamine	PE Ether	53512	GC-FID	100009660	0.7828	0.7828	1	0.7828	0.7828	0.7828	1.2322	0.7828	0.7828	0.7828	0.7828	0.7828	0.7828	0.7828	0.7828	0.7828	0.7828	0.7828	0.7828	0.7828
7464	PE(O-18:0/16:0)	Phosphatidylethanolamine	PE Ether	53333	GC-FID	100009481	1.1771	1.0234	0.827	0.9719	0.9386	1.4134	1.294	1.0758	1.2252	1.2354	0.8443	0.6677	0.6785	0.8867	0.9048	1.0063	0.9937	0.8737	1.1059	0.977
7465	PE(O-18:0/16:1)	Phosphatidylethanolamine	PE Ether	53334	GC-FID	100009482	1.9036	2.5158	2.2482	2.4626	2.0714	2.2744	2.7093	2.0109	2.0239	1.879	0.6169	0.4351	0.5713	0.7892	0.6154	0.5053	0.6902	0.4462	0.6101	0.6495
7466	PE(O-18:0/18:0)	Phosphatidylethanolamine	PE Ether	53853	GC-FID	100010001	1.1552	1.2194	0.8771	1.0475	0.9679	1.3401	1.3319	1.2576	1.1866	1.0916	0.846	0.6267	1.0478	0.8626	0.7927	0.8276	1.0321	1.2191	1.1987	1.175
7467	PE(O-18:0/18:1)	Phosphatidylethanolamine	PE Ether	53513	GC-FID	100009661	1.6532	1.6506	1.3805	1.5128	1.3962	2.2312	2.1633	1.7879	1.7931	1.7322	0.8576	0.6963	0.9065	0.9243	0.867	0.7844	0.9833	1.0167	1.1099	1.1696
7468	PE(O-18:0/18:2)	Phosphatidylethanolamine	PE Ether	54368	GC-FID	100010516	1.5554	1.8135	1.808	1.7837	1.5276	2.3614	2.419	2.217	2.0768	2.1674	0.6694	0.7056	0.8174	0.8163	0.8877	0.8452	1.011	0.989	1.0633	1.2947
7469	PE(O-18:0/18:3)	Phosphatidylethanolamine	PE Ether	54369	GC-FID	100010517	2.1226	2.4736	2.2485	2.2706	2.2736	3.2991	3.674	2.5962	2.8234	2.8923	0.5762	0.8485	1.0319	1.1013	0.7553	0.8426	0.9681	0.96	0.8996	1.197
7471	PE(O-18:0/20:1)	Phosphatidylethanolamine	PE Ether	53514	GC-FID	100009662	2.4029	1.6921	1.4555	1.7901	1.2184	3.2668	2.6225	2.1494	2.2535	2.4943	0.3975	0.4604	0.5554	0.6243	0.4446	0.5051	0.8264	0.8959	1.2293	1.2087
7472	PE(O-18:0/20:2)	Phosphatidylethanolamine	PE Ether	53515	GC-FID	100009663	1.1804	1.1989	1.1233	0.9755	0.9358	1.7112	1.5308	1.3941	1.4327	1.4113	0.6808	0.4829	0.7242	0.6981	0.786	0.8229	0.9813	0.9919	1.3178	1.4611
7473	PE(O-18:0/20:3)	Phosphatidylethanolamine	PE Ether	53335	GC-FID	100009483	0.9709	1.0034	1.0804	1.0621	0.9966	1.4699	1.3672	1.2191	1.2287	1.4543	0.9062	0.7583	0.8337	0.9603	0.8853	1.0602	1.296	1.0972	1.1578	1.8204
7474	PE(O-18:0/20:4)	Phosphatidylethanolamine	PE Ether	54203	GC-FID	100010351	1.1615	1.056	1.0017	1.0474	0.9176	1.7235	1.4462	1.2504	1.346	1.3508	0.7171	0.7811	0.879	0.9947	0.9983	0.9038	1.066	1.3256	1.4384	1.7336
7475	PE(O-18:0/20:5)	Phosphatidylethanolamine	PE Ether	54204	GC-FID	100010352	1.3864	1.3182	1.0848	1.4022	1.3965	2.0596	2.2389	2.0324	1.6944	2.365	0.6905	0.7394	0.7427	0.7523	0.7402	0.6919	0.9564	1.0436	1.1291	1.189
7477	PE(O-18:0/22:2)	Phosphatidylethanolamine	PE Ether	54560	GC-FID	100010708	0.6306	1.1128	0.9778	0.9538	0.6332	1.1181	1.2362	0.9343	0.9609	1.0222	0.5941	0.5941	0.5941	0.5941	0.5941	0.5941	0.6901	0.5941	0.6119	1.0497
7478	PE(O-18:0/22:4)	Phosphatidylethanolamine	PE Ether	54019	GC-FID	100010167	0.9161	0.7375	0.6523	0.6841	0.5771	1.4798	1.0218	0.898	1.0137	0.9863	1.2774	1.1281	1.3296	1.2727	1.505	1.0701	1.3412	1.5463	1.6757	1.8879
7479	PE(O-18:0/22:5)	Phosphatidylethanolamine	PE Ether	54370	GC-FID	100010518	0.9918	0.7075	0.6269	0.729	0.6851	1.5352	1.1929	1.0082	1.0292	1.3954	1.3413	1.1138	1.2492	0.9417	1.1515	0.8362	1.2523	1.4847	1.6796	1.5946
7480	PE(O-18:0/22:6)	Phosphatidylethanolamine	PE Ether	54371	GC-FID	100010519	1.1664	0.9785	1.0301	1.063	0.804	1.6368	1.2421	1.3144	1.2436	1.3633	0.9085	0.7872	1.0215	0.9725	0.8751	0.8134	1.0619	1.1679	1.6456	2.0741
7481	PE(P-14:0/18:0)	Phosphatidylethanolamine	PE Plasmalogen	53516	GC-FID	100009664	0.5549	0.5549	0.5549	0.8628	0.8963	0.997	1.003	0.5549	0.5549	0.8994	0.5549	0.5549	0.5549	0.9268	0.5549	0.5549	1.122	1.4451	1.4207	0.5549
7482	PE(P-14:0/18:1)	Phosphatidylethanolamine	PE Plasmalogen	54372	GC-FID	100010520	0.896	1.0171	0.8577	1.0093	0.938	0.7893	0.9158	0.9979	0.8876	0.932	0.8529	0.6545	1.0267	1.0021	0.7306	0.7929	0.7779	1.065	1.0279	1.0608
7484	PE(P-16:0/14:1)	Phosphatidylethanolamine	PE Plasmalogen	53518	GC-FID	100009666	0.968	1.0293	0.776	1.3867	0.928	0.6613	1.3173	0.6613	0.6613	0.6613	0.6613	0.6613	0.6613	0.6613	0.6613	0.6613	0.6613	0.6613	0.6613	0.6613
7485	PE(P-16:0/16:0)	Phosphatidylethanolamine	PE Plasmalogen	54373	GC-FID	100010521	1.0315	1.0955	0.9492	0.85	0.9734	1.115	1.1381	1.1274	1.0266	1.1765	0.7159	0.5631	0.7415	0.7242	0.758	0.6657	0.7117	0.7591	0.7339	0.7008
7486	PE(P-16:0/16:1)	Phosphatidylethanolamine	PE Plasmalogen	54374	GC-FID	100010522	1.0046	1.4055	1.44	1.4509	1.384	0.8897	1.1746	1.1854	0.9954	0.8939	0.251	0.23	0.2947	0.3457	0.2683	0.2481	0.2763	0.1942	0.2155	0.2269
7487	PE(P-16:0/18:0)	Phosphatidylethanolamine	PE Plasmalogen	54375	GC-FID	100010523	0.9763	1.1103	1.1018	1.176	0.9667	0.9797	1.1376	1.1485	1.0248	1.0203	0.485	0.4105	0.5501	0.5486	0.523	0.4461	0.6371	0.6662	0.7635	0.7188
7488	PE(P-16:0/18:1)	Phosphatidylethanolamine	PE Plasmalogen	53336	GC-FID	100009484	1.0091	1.1339	1.1361	1.2011	1.0691	0.9696	1.1725	1.2217	0.989	0.9909	0.4574	0.4054	0.5069	0.5331	0.4746	0.4847	0.5964	0.588	0.6422	0.7468
7489	PE(P-16:0/18:2)	Phosphatidylethanolamine	PE Plasmalogen	54561	GC-FID	100010709	1.1782	1.4373	1.5757	1.3924	1.3177	1.3546	1.6681	1.623	1.4274	1.5153	0.4428	0.4997	0.5652	0.6148	0.648	0.723	0.8607	0.7197	0.6664	0.8954
7490	PE(P-16:0/18:3)	Phosphatidylethanolamine	PE Plasmalogen	53854	GC-FID	100010002	0.9978	1.1745	1.2573	1.3511	1.2475	1.2581	1.5619	1.4042	1.3571	1.1807	0.4242	0.4645	0.532	0.6117	0.4999	0.5668	0.5976	0.4145	0.3249	0.4291
7491	PE(P-16:0/18:4)	Phosphatidylethanolamine	PE Plasmalogen	53519	GC-FID	100009667	0.951	0.951	0.951	0.951	0.951	0.951	1.049	0.951	0.951	0.951	0.951	0.951	0.951	0.951	0.951	0.951	0.951	0.951	0.951	0.951
7492	PE(P-16:0/20:1)	Phosphatidylethanolamine	PE Plasmalogen	53520	GC-FID	100009668	1.0952	1.0283	1.0184	0.9858	0.8427	1.0816	1.0668	1.2565	0.9364	1.0142	0.1703	0.1425	0.2115	0.27	0.2064	0.2831	0.3348	0.3149	0.3458	0.3855
7493	PE(P-16:0/20:2)	Phosphatidylethanolamine	PE Plasmalogen	54376	GC-FID	100010524	0.9206	1.101	1.2612	1.0082	0.9436	1.0028	1.1299	1.1826	0.9972	1.0866	0.3269	0.2897	0.3828	0.4468	0.4581	0.5868	0.6331	0.524	0.5795	0.7727
7494	PE(P-16:0/20:3)	Phosphatidylethanolamine	PE Plasmalogen	53855	GC-FID	100010003	0.7455	0.9451	1.0846	1.1121	0.9409	0.9394	1.0534	1.0731	0.8727	1.1516	0.6175	0.622	0.6686	0.7238	0.7428	0.9466	1.1353	0.8833	0.7957	1.2306
7495	PE(P-16:0/20:4)	Phosphatidylethanolamine	PE Plasmalogen	54020	GC-FID	100010168	0.9031	0.9407	1.0228	0.8921	0.8411	0.9523	1.0204	0.9981	0.9491	0.9653	0.9863	0.9637	1.1063	1.1825	1.349	1.0042	1.2086	1.2166	0.9922	1.242
7496	PE(P-16:0/20:5)	Phosphatidylethanolamine	PE Plasmalogen	54562	GC-FID	100010710	1.0627	1.1248	1.1272	1.2767	1.2473	1.1539	1.4744	1.4235	1.1678	1.6228	0.6266	0.7142	0.7659	0.7426	0.8501	0.6638	0.8667	0.6716	0.5979	0.6775
7497	PE(P-16:0/22:1)	Phosphatidylethanolamine	PE Plasmalogen	53856	GC-FID	100010004	1.0505	1.1734	0.9529	0.9798	0.936	1.0606	1.1886	1.3468	1	0.8889	0.6566	0.6566	0.6616	0.8468	0.9882	0.6936	0.9478	0.963	0.7828	1.1111
7498	PE(P-16:0/22:2)	Phosphatidylethanolamine	PE Plasmalogen	54205	GC-FID	100010353	0.9221	1.3068	1.3645	1.0935	1.1968	0.9343	1.2967	1.2871	1.0657	0.9142	0.3277	0.401	0.4891	0.4201	0.4688	0.4911	0.4279	0.2678	0.2877	0.4373
7499	PE(P-16:0/22:4)	Phosphatidylethanolamine	PE Plasmalogen	54206	GC-FID	100010354	0.99	1.1192	1.1665	0.9661	0.9688	0.9909	1.0638	1.0091	0.9076	0.9034	0.8978	0.8004	0.9366	1.174	1.3423	0.9721	1.0697	0.7414	0.6149	0.829
7500	PE(P-16:0/22:5)	Phosphatidylethanolamine	PE Plasmalogen	53521	GC-FID	100009669	1.0057	0.9591	0.9007	0.9943	0.9841	0.9391	1.0965	1.1239	0.8992	1.2236	1.0572	0.9601	1.0787	0.9405	1.161	0.8578	1.1044	0.928	0.799	0.8392
7501	PE(P-16:0/22:6)	Phosphatidylethanolamine	PE Plasmalogen	53679	GC-FID	100009827	0.9359	0.8417	1.1244	1.01	0.7915	0.961	0.9195	1.1413	0.99	1.0773	1.0449	0.9069	1.2133	1.149	1.0797	0.9016	1.1405	1.0163	1.0619	1.4362
7502	PE(P-16:1/18:1)	Phosphatidylethanolamine	PE Plasmalogen	54207	GC-FID	100010355	0.9372	1.1261	1.1293	0.9649	0.9908	1.0583	1.0863	1.2552	0.9102	0.9562	0.9766	0.6337	0.9531	0.8773	0.8835	0.7534	0.8829	0.9458	1.0092	1.0417
7503	PE(P-18:0/14:1)	Phosphatidylethanolamine	PE Plasmalogen	54563	GC-FID	100010711	0.7811	0.8757	0.8757	0.9911	0.7811	0.7811	1.0089	0.7811	0.8521	0.7811	0.7811	0.7811	0.7811	0.7811	0.7811	0.7811	0.7811	0.7811	0.7811	0.7811
7504	PE(P-18:0/16:0)	Phosphatidylethanolamine	PE Plasmalogen	53337	GC-FID	100009485	0.829	0.7523	0.6808	0.6685	0.6478	1.0385	0.8755	1.0639	0.9074	1.072	0.9817	0.7315	0.9214	0.9111	0.89	0.9937	1.0063	1.0605	1.0959	1.0984
7505	PE(P-18:0/16:1)	Phosphatidylethanolamine	PE Plasmalogen	53857	GC-FID	100010005	0.8958	1.0196	1.0784	1.1121	1.0033	1.0106	1.1619	1.1878	0.9967	0.9932	0.2441	0.2337	0.281	0.3421	0.3133	0.3236	0.3474	0.2901	0.3174	0.3915
7506	PE(P-18:0/18:0)	Phosphatidylethanolamine	PE Plasmalogen	53522	GC-FID	100009670	0.9953	1.0047	0.8933	1.0812	0.955	1.2523	1.2554	1.336	1.1349	1.1928	0.9606	0.7648	1.0213	1.1651	0.904	0.9707	1.1753	1.1363	1.2173	1.3192
7507	PE(P-18:0/18:1)	Phosphatidylethanolamine	PE Plasmalogen	53338	GC-FID	100009486	1.0776	1.0499	1.0161	1.0205	0.9301	1.3599	1.3707	1.4467	1.2287	1.2308	0.4033	0.3514	0.4779	0.5433	0.4653	0.5745	0.7206	0.789	0.8273	0.9393
7508	PE(P-18:0/18:2)	Phosphatidylethanolamine	PE Plasmalogen	54377	GC-FID	100010525	1.0102	1.0949	1.1964	1.1068	0.9613	1.5295	1.5945	1.6569	1.4098	1.5241	0.4799	0.5355	0.6652	0.7132	0.7725	0.9898	1.2037	1.1102	1.125	1.4445
7509	PE(P-18:0/18:3)	Phosphatidylethanolamine	PE Plasmalogen	53523	GC-FID	100009671	0.8759	1.0347	1.0914	1.0165	1.0376	1.6903	1.9396	1.5405	1.6661	1.4631	0.403	0.6321	0.616	0.7445	0.581	0.6891	0.8261	0.7246	0.7278	0.9007
7510	PE(P-18:0/18:4)	Phosphatidylethanolamine	PE Plasmalogen	54378	GC-FID	100010526	1	1	1	1	1	1	1	1	1	1	1	1	1	1	1	1	1	1	1	1
7511	PE(P-18:0/20:1)	Phosphatidylethanolamine	PE Plasmalogen	53339	GC-FID	100009487	1.315	0.9934	1.0066	0.9168	0.9106	1.7425	1.3808	1.5479	1.3185	1.3178	0.2555	0.2057	0.3562	0.3769	0.3311	0.4164	0.46	0.5462	0.6047	0.7328
7512	PE(P-18:0/20:2)	Phosphatidylethanolamine	PE Plasmalogen	53340	GC-FID	100009488	0.8715	0.8338	0.9908	0.7922	0.7111	1.2546	1.1631	1.312	1.0916	1.1492	0.4114	0.3628	0.4543	0.4668	0.5508	0.7807	0.9023	0.9118	1.0092	1.2186
7513	PE(P-18:0/20:3)	Phosphatidylethanolamine	PE Plasmalogen	54564	GC-FID	100010712	0.5794	0.6298	0.7255	0.7163	0.6119	0.9907	0.9663	1.0093	0.8433	1.0929	0.5567	0.5807	0.6579	0.7545	0.775	1.1074	1.4425	1.2933	1.1435	1.8461
7514	PE(P-18:0/20:4)	Phosphatidylethanolamine	PE Plasmalogen	53524	GC-FID	100009672	0.7386	0.6709	0.7677	0.6754	0.6269	1.0513	0.9839	1.0111	0.9553	0.9962	0.9443	1.0038	1.2414	1.2501	1.5072	1.2562	1.5401	1.8656	1.5767	2.0206
7515	PE(P-18:0/20:5)	Phosphatidylethanolamine	PE Plasmalogen	54208	GC-FID	100010356	1.0035	0.9041	0.9933	0.9965	0.9372	1.5376	1.572	1.6791	1.3579	1.7664	0.6601	0.8616	0.9449	0.9347	1.0127	0.9593	1.3336	1.2652	1.0583	1.2492
7516	PE(P-18:0/22:1)	Phosphatidylethanolamine	PE Plasmalogen	53858	GC-FID	100010006	0.6263	0.5853	0.5853	0.5853	0.5853	0.9698	0.6091	1	0.6717	0.7084	0.5853	0.5853	0.9201	1.0346	0.9006	0.5853	0.5853	1.5205	1.2808	1.4212
7517	PE(P-18:0/22:2)	Phosphatidylethanolamine	PE Plasmalogen	53525	GC-FID	100009673	0.7875	0.8312	1.0956	0.8016	0.6592	0.9657	1.3008	1.5423	1.1465	1.1299	0.6218	0.5969	0.8322	0.6618	1.0005	0.7714	0.9912	0.9927	0.9995	1.2052
7518	PE(P-18:0/22:4)	Phosphatidylethanolamine	PE Plasmalogen	53680	GC-FID	100009828	0.5405	0.5186	0.5216	0.4607	0.4645	0.7995	0.7122	0.7335	0.6255	0.631	0.8108	0.8294	0.9935	1.0846	1.254	1.058	1.1899	1.1494	1.0065	1.2983
7519	PE(P-18:0/22:5)	Phosphatidylethanolamine	PE Plasmalogen	53681	GC-FID	100009829	0.7091	0.5476	0.5263	0.5543	0.5655	0.9105	0.91	0.9584	0.7563	1.0796	1.1167	1.0639	1.2167	1.0159	1.2685	1.048	1.5372	1.5796	1.3907	1.4126
7520	PE(P-18:0/22:6)	Phosphatidylethanolamine	PE Plasmalogen	54209	GC-FID	100010357	0.7808	0.6566	0.8239	0.7799	0.6023	1.1103	0.9573	1.2944	1.0265	1.1942	1.0595	0.9735	1.4191	1.2899	1.2995	1.1782	1.5822	1.7877	1.8729	2.4423
7522	PE(P-18:1/16:0)	Phosphatidylethanolamine	PE Plasmalogen	54565	GC-FID	100010713	0.7323	0.6794	0.5799	0.5477	0.5654	0.6555	0.554	0.8138	0.6262	0.6959	1.1326	0.7907	1.0206	0.9209	1.0235	0.9794	1.0504	1.1852	1.065	1.0309
7523	PE(P-18:1/16:1)	Phosphatidylethanolamine	PE Plasmalogen	53341	GC-FID	100009489	1.0372	1.3811	1.2935	1.2577	1.3101	0.8962	1.1918	1.1821	0.9628	0.9376	0.5734	0.5151	0.6265	0.7847	0.5584	0.6174	0.6416	0.4741	0.5079	0.5867
7524	PE(P-18:1/18:0)	Phosphatidylethanolamine	PE Plasmalogen	54566	GC-FID	100010714	0.9457	0.9979	1.0323	0.9996	0.774	1.0004	0.896	1.274	1.0891	1.0884	0.7037	0.4581	0.6735	0.7271	0.786	0.7292	0.8172	0.9127	1.077	1.0231
7525	PE(P-18:1/18:1)	Phosphatidylethanolamine	PE Plasmalogen	54210	GC-FID	100010358	0.9634	1.0113	0.9819	1.0338	0.938	1.0018	1.0521	1.1157	0.9352	0.9369	0.6537	0.4828	0.649	0.7045	0.623	0.7041	0.8951	0.9982	1.0336	1.1337
7526	PE(P-18:1/18:2)	Phosphatidylethanolamine	PE Plasmalogen	54211	GC-FID	100010359	0.7306	0.9133	0.8696	0.855	0.8122	0.979	1.0532	1.0255	0.973	1.021	0.6986	0.6259	0.7833	0.8142	0.8962	1.0523	1.247	1.0545	1.1203	1.4296
7527	PE(P-18:1/18:3)	Phosphatidylethanolamine	PE Plasmalogen	54379	GC-FID	100010527	0.9073	1.0393	0.9073	0.9581	1.0752	1.2094	1.2749	1.0444	1.1922	1.1246	0.8246	0.7068	0.9193	0.8623	0.7481	0.8465	0.9376	0.8648	0.9607	0.7653
7529	PE(P-18:1/20:1)	Phosphatidylethanolamine	PE Plasmalogen	54212	GC-FID	100010360	1.1812	1.0335	1.0361	0.949	0.7871	1.2595	0.9814	1.1504	1.0413	1.0186	0.248	0.2202	0.3448	0.2797	0.3131	0.3707	0.53	0.6061	0.6709	0.7288
7530	PE(P-18:1/20:2)	Phosphatidylethanolamine	PE Plasmalogen	53342	GC-FID	100009490	0.9017	0.9227	0.9861	0.8812	0.7335	1.033	0.9113	1.0487	0.8876	0.9468	0.657	0.4501	0.6033	0.6001	0.6826	1.0139	1.1482	1.1491	1.1837	1.3846
7531	PE(P-18:1/20:3)	Phosphatidylethanolamine	PE Plasmalogen	53682	GC-FID	100009830	0.4941	0.6171	0.6551	0.6788	0.5865	0.6853	0.6999	0.7064	0.629	0.788	0.968	0.8467	0.9132	1.032	1.0956	1.4241	1.73	1.5871	1.4138	2.1213
7532	PE(P-18:1/20:4)	Phosphatidylethanolamine	PE Plasmalogen	53859	GC-FID	100010007	0.4518	0.4494	0.5044	0.4199	0.4089	0.5194	0.477	0.5061	0.4895	0.5052	1.2166	1.0853	1.2714	1.3042	1.5148	1.2286	1.4344	1.6444	1.4304	1.7598
7533	PE(P-18:1/20:5)	Phosphatidylethanolamine	PE Plasmalogen	54380	GC-FID	100010528	0.6867	0.728	0.674	0.7438	0.7175	0.8901	0.8238	0.9802	0.8212	1.0198	0.9614	0.9559	1.0408	1.0498	1.0827	0.9387	1.3021	1.279	1.1056	1.2444
7534	PE(P-18:1/22:1)	Phosphatidylethanolamine	PE Plasmalogen	54213	GC-FID	100010361	0.7482	0.7482	0.7482	0.7482	0.7482	0.7482	0.7482	0.7482	0.7482	0.7482	0.7482	0.7482	0.7482	0.7482	0.7482	0.8376	1	0.7906	0.7482	0.7482
7535	PE(P-18:1/22:2)	Phosphatidylethanolamine	PE Plasmalogen	53683	GC-FID	100009831	0.8165	0.8259	0.9527	0.8581	0.8392	0.964	1.3444	1.1022	0.9186	1	0.6906	0.8562	1.0605	0.7711	1.1069	0.9205	1.1287	0.8467	0.6906	1.2337
7536	PE(P-18:1/22:4)	Phosphatidylethanolamine	PE Plasmalogen	54567	GC-FID	100010715	0.4709	0.4666	0.4749	0.4123	0.4199	0.4864	0.4146	0.4191	0.4103	0.4155	1.0187	0.85	1.073	1.1137	1.2881	0.9901	1.0926	1.0099	0.8315	1.1048
7537	PE(P-18:1/22:5)	Phosphatidylethanolamine	PE Plasmalogen	53343	GC-FID	100009491	0.5439	0.4907	0.4311	0.4535	0.5081	0.5355	0.5429	0.5498	0.4873	0.6596	1.5676	1.1939	1.4731	1.1176	1.529	1.219	1.528	1.5027	1.3313	1.312
7538	PE(P-18:1/22:6)	Phosphatidylethanolamine	PE Plasmalogen	54022	GC-FID	100010170	0.7213	0.6251	0.7406	0.6664	0.5983	0.8331	0.6506	0.924	0.752	0.8716	1.9708	1.5084	2.2117	1.8888	1.9376	1.76	2.0506	2.2383	2.3394	3.0973
7539	PE(P-18:2/18:2)	Phosphatidylethanolamine	PE Plasmalogen	54214	GC-FID	100010362	1.0792	0.8365	0.9032	0.9692	0.9545	1.1818	0.7001	0.7903	1.1459	1.0784	0.7676	0.8842	1.0447	0.813	0.8768	0.8673	1.3644	1.1312	1.1422	1.5865
7540	PE(P-18:2/20:4)	Phosphatidylethanolamine	PE Plasmalogen	54215	GC-FID	100010363	0.5105	0.6142	0.5658	0.4123	0.4568	0.6217	0.5747	0.5365	0.5076	0.6517	1.8281	1.6053	2.0144	1.5182	2.1969	1.4478	1.7113	2.1481	1.6612	2.0942
7541	PE(P-18:2/22:6)	Phosphatidylethanolamine	PE Plasmalogen	54023	GC-FID	100010171	0.5827	0.7128	0.5827	0.6075	0.5827	0.6611	0.6477	0.8007	0.6871	0.755	2.073	1.2221	2.5366	2.118	1.8099	1.5774	2.0271	1.8027	2.2476	2.6773
7819	PI(16:0/16:0)	Phosphatidylinositol	PI Ester	54568	GC-FID	100010716	1.828	2.4403	2.209	2.7403	2.8633	1.795	2.5273	1.8073	1.8533	1.642	0.262	0.1837	0.1967	0.2843	0.3117	0.338	0.35	0.176	0.2293	0.185
7820	PI(16:0/16:1)	Phosphatidylinositol	PI Ester	54381	GC-FID	100010529	0.7427	0.9033	1.0772	1.2849	1.2604	0.6946	1.1642	0.9228	0.8839	0.7918	0.4481	0.4481	0.4481	0.6128	0.4481	0.7243	0.6793	0.4481	0.4481	0.4481
7822	PI(16:0/18:1)	Phosphatidylinositol	PI Ester	53344	GC-FID	100009492	0.8655	1.16	1.2002	1.5324	1.3881	1.0318	1.1888	1.0883	1.107	0.9847	0.3023	0.3317	0.2669	0.4901	0.3837	0.6644	0.5616	0.2489	0.2415	0.2714
7823	PI(16:0/18:2)	Phosphatidylinositol	PI Ester	54382	GC-FID	100010530	0.877	1.0193	1.2916	1.3435	1.0108	1.0926	1.1878	0.9673	1.2354	1.052	0.2889	0.4522	0.4019	0.6015	0.4657	0.793	0.5734	0.3156	0.3838	0.375
7824	PI(16:0/18:3)	Phosphatidylinositol	PI Ester	54216	GC-FID	100010364	0.9903	1	0.9903	0.9903	0.9903	0.9903	0.9903	0.9903	0.9903	1.4911	0.9903	0.9903	0.9903	0.9903	0.9903	0.9903	0.9903	0.9903	0.9903	0.9903
7828	PI(16:0/20:3)	Phosphatidylinositol	PI Ester	53860	GC-FID	100010008	0.7018	1.0125	1.3591	1.6528	1.1864	0.9984	1.0008	0.9992	1.0129	1.1358	0.5327	0.6984	0.4508	0.7836	0.7172	0.9154	0.9326	0.4618	0.3572	0.7453
7829	PI(16:0/20:4)	Phosphatidylinositol	PI Ester	53861	GC-FID	100010009	1.046	1.1992	1.6635	1.6263	1.5134	1.4263	1.2013	1.1677	1.445	1.3955	0.6518	0.8515	0.5848	0.9896	1.0104	1.4897	1.3303	0.8038	0.6873	0.9328
7833	PI(16:0/22:4)	Phosphatidylinositol	PI Ester	54383	GC-FID	100010531	0.7575	1.1133	1.1754	1.1868	1.0646	0.9464	1.0723	0.9591	1.113	1.0142	0.6405	0.9107	0.4749	1.0582	0.9089	0.9858	0.9323	0.6928	0.6128	0.8283
7834	PI(16:0/22:5)	Phosphatidylinositol	PI Ester	53527	GC-FID	100009675	0.9826	0.923	0.9769	1.2783	1.0295	1.175	1.1516	1.031	1.139	1.2771	0.8259	0.819	0.8292	1.0174	1.0631	1.1321	1.095	0.5423	0.5011	0.5885
7835	PI(16:0/22:6)	Phosphatidylinositol	PI Ester	54217	GC-FID	100010365	0.7486	0.7941	1.2247	1.3835	0.8437	1.0232	0.9118	1.4332	0.7486	1	0.7486	0.7486	0.7486	0.7486	0.7486	0.9787	0.7486	0.7486	0.7486	0.7486
7854	PI(18:0/16:0)	Phosphatidylinositol	PI Ester	53345	GC-FID	100009493	0.7279	0.8974	0.7991	0.8569	0.8642	1.0035	0.9965	0.898	0.9912	1.0203	1.2323	1.2371	1.3011	1.3609	1.4005	1.3842	1.3976	1.0905	1.103	1.1716
7855	PI(18:0/16:1)	Phosphatidylinositol	PI Ester	54569	GC-FID	100010717	0.6185	0.9381	1.1629	1.4333	1.343	0.8952	1.533	1.0226	1.2268	1.1701	0.5654	0.577	0.476	0.9158	0.5966	0.9774	0.7012	0.3325	0.274	0.3906
7858	PI(18:0/18:1)	Phosphatidylinositol	PI Ester	53684	GC-FID	100009832	0.7138	0.9035	0.9477	1.1066	1.0523	1.0748	1.1979	1.1048	1.2271	1.0731	0.4066	0.456	0.3453	0.6812	0.4869	0.9278	0.7774	0.3704	0.2886	0.3785
7859	PI(18:0/18:2)	Phosphatidylinositol	PI Ester	54218	GC-FID	100010366	0.6257	0.8039	0.9098	0.9433	0.874	1.0854	1.1321	1.0361	1.1747	1.1668	0.8433	0.9639	0.665	0.9206	0.9064	1.2654	1.1593	0.7304	0.6846	0.7964
7860	PI(18:0/18:3)	Phosphatidylinositol	PI Ester	54024	GC-FID	100010172	0.7665	0.8951	0.9274	1.1716	1.2231	1.3926	1	1.2741	1.5674	1.2436	0.5365	0.7481	0.4461	0.7252	0.7443	0.7832	0.5441	0.4625	0.5149	0.4461
7863	PI(18:0/20:2)	Phosphatidylinositol	PI Ester	53528	GC-FID	100009676	0.6301	0.8772	0.9624	0.9761	0.9299	1.0467	1.0736	1.0555	1.133	1.0239	0.5574	0.7458	0.5335	0.8558	0.7461	1.1625	1.0866	0.5664	0.5047	0.8269
7864	PI(18:0/20:3)	Phosphatidylinositol	PI Ester	54025	GC-FID	100010173	0.5239	0.6413	0.8519	0.8965	0.8052	0.9401	0.7826	0.8178	0.9021	1.0368	0.9632	1.1062	0.7573	1.0844	1.061	1.3829	1.3751	0.8712	0.7304	1.2341
7865	PI(18:0/20:4)	Phosphatidylinositol	PI Ester	54026	GC-FID	100010174	0.6951	0.6284	0.8525	0.7875	0.7206	1.2093	0.8635	0.9071	1.0929	1.1522	1.2135	1.6328	1.1536	1.7176	1.8095	1.8668	1.9793	1.7261	1.4513	2.0673
7866	PI(18:0/20:5)	Phosphatidylinositol	PI Ester	53529	GC-FID	100009677	1.2707	1.1416	1.5946	1.64	1.9754	1.8373	1.6838	1.5152	1.7302	2.4473	0.4018	0.4854	0.3946	0.5857	0.5097	1.1202	1.2683	0.8906	0.7586	0.759
7868	PI(18:0/22:4)	Phosphatidylinositol	PI Ester	53685	GC-FID	100009833	0.5989	0.5315	0.7631	0.6174	0.6094	1	0.7675	0.7347	0.8338	0.877	0.7871	1.0587	0.7436	1.1651	1	1.4441	1.68	1.2053	1.0032	1.4813
7869	PI(18:0/22:5)	Phosphatidylinositol	PI Ester	54384	GC-FID	100010532	0.6488	0.5612	0.56	0.6159	0.7561	0.9977	0.8231	0.926	0.9912	1.1531	1.1725	1.4358	1.0687	1.2782	1.3057	1.3038	1.5611	1.2239	1.0023	1.0787
7870	PI(18:0/22:6)	Phosphatidylinositol	PI Ester	54219	GC-FID	100010367	0.9184	0.6517	0.9163	1.2283	0.994	1.3732	1.0653	1.3756	1.2821	1.3838	0.8723	0.9856	0.7125	1.3479	1.006	1.4734	1.2517	0.8179	0.831	1.1338
7872	PI(18:1/16:1)	Phosphatidylinositol	PI Ester	54220	GC-FID	100010368	0.6374	0.8335	1.0819	1.1833	0.9036	0.8186	1.0141	1.0095	0.9343	0.8761	0.8881	0.7414	0.9307	1.2932	0.9905	1.4037	1.4553	0.7133	0.6096	0.576
7873	PI(18:1/18:1)	Phosphatidylinositol	PI Ester	53346	GC-FID	100009494	1.0284	1.1408	1.3717	1.4714	1.3125	1.3617	1.3954	1.4152	1.4337	1.3458	0.861	0.9716	0.7075	1.335	0.9491	1.7994	1.7495	0.9292	0.732	0.9358
7874	PI(18:1/18:2)	Phosphatidylinositol	PI Ester	53530	GC-FID	100009678	0.696	0.8666	1.0117	1.029	0.9883	1.2533	1.0323	1.2268	1.2409	1.1858	0.9088	1.091	0.7281	1.0264	1.0952	1.7252	1.5298	0.9874	0.8704	1.0979
7879	PI(18:1/20:3)	Phosphatidylinositol	PI Ester	54027	GC-FID	100010175	0.6763	0.8667	1.1376	1.225	0.9972	1.0551	0.9248	1.0028	1.0495	1.2743	0.988	1.2628	0.7131	1.151	1.0479	1.8353	1.687	0.9504	0.7824	1.2483
7880	PI(18:1/20:4)	Phosphatidylinositol	PI Ester	54221	GC-FID	100010369	0.7882	0.7569	1.1149	0.9514	0.9188	1.1945	0.8924	1.0733	1.1261	1.1149	0.8806	1.1419	0.92	1.2855	1.4646	1.9974	1.8146	1.3968	1.0486	1.37
7890	PI(18:2/18:2)	Phosphatidylinositol	PI Ester	53686	GC-FID	100009834	0.8087	0.8087	0.749	0.749	0.749	0.9787	0.749	1.1862	0.9818	0.8694	1.3785	1.2753	1	0.9504	1.2105	1.4899	1.4879	1.2217	0.999	1.1366
8329	SM(14:0)	Sphingolipids	Sphingomyelin	54222	GC-FID	100010370	0.5478	0.5068	0.5507	0.5529	0.5437	0.4769	0.5078	0.5131	0.5207	0.5136	1.3697	1.1827	1.3406	1.3061	1.5022	1.3181	1.1328	0.8745	0.7767	0.8336
8330	SM(16:0)	Sphingolipids	Sphingomyelin	54385	GC-FID	100010533	0.2425	0.2277	0.2551	0.2548	0.2596	0.218	0.2119	0.2609	0.2302	0.2288	1.2351	1.1243	1.1783	1.2292	1.2658	1.2595	1.1007	0.8993	0.7179	0.8554
8331	SM(18:0)	Sphingolipids	Sphingomyelin	54386	GC-FID	100010534	0.5967	0.6006	0.6528	0.6422	0.71	0.6416	0.5449	0.7547	0.6217	0.6928	1.2203	1.1303	1.3442	1.3629	1.4758	1.0239	0.9208	0.9761	0.8496	1.0677
8332	SM(18:1)	Sphingolipids	Sphingomyelin	53862	GC-FID	100010010	0.6307	0.515	0.6751	0.6094	0.637	0.5616	0.536	0.7378	0.5424	0.561	1.0434	1.0301	1.0941	1.2068	1.1662	0.9913	0.8725	1.0087	0.8593	1.0149
8333	SM(20:0)	Sphingolipids	Sphingomyelin	53687	GC-FID	100009835	0.9054	0.9928	0.908	1.0105	0.8796	1.1468	0.9819	1.0379	0.9123	1.1258	0.9834	0.872	1.0258	0.9764	1.1203	0.863	1.0072	0.9319	0.9064	0.9731
8334	SM(20:1)	Sphingolipids	Sphingomyelin	53531	GC-FID	100009679	0.809	0.9426	0.9258	0.9015	0.835	1.0564	1.0024	0.9976	0.8196	1.0857	1.0924	0.8938	1.0671	1.047	1.0615	0.8916	0.9075	0.8562	0.8365	0.9296
8335	SM(22:0)	Sphingolipids	Sphingomyelin	53347	GC-FID	100009495	0.7556	0.7676	0.7575	0.7951	0.7324	0.9793	0.8674	0.9375	0.8246	0.9522	0.9752	0.9024	1.0621	1.0207	1.1644	0.971	1.1638	1.2714	1.1787	1.3231
8336	SM(22:1)	Sphingolipids	Sphingomyelin	54570	GC-FID	100010718	0.8573	0.7907	0.8012	0.8057	0.7575	0.99	0.8709	0.8842	0.8331	0.981	1.1215	0.9812	1.1274	0.9788	1.1474	0.9089	1.0907	1.1595	1.1088	1.2125
8337	SM(24:0)	Sphingolipids	Sphingomyelin	53863	GC-FID	100010011	0.9472	1.0008	1.0631	1.0363	1.0435	1.143	1.0361	1.1616	0.9992	1.042	0.8032	0.7538	0.8929	0.892	0.9618	0.7352	0.8623	0.866	0.8324	0.9869
8338	SM(24:1)	Sphingolipids	Sphingomyelin	54028	GC-FID	100010176	1.0111	0.9434	1.0612	0.9889	1.0209	0.9402	0.9615	1.0221	0.8986	0.9108	1.0947	0.9677	1.12	1.0456	1.1927	1.0251	1.1785	1.2359	1.145	1.3311
8339	SM(26:0)	Sphingolipids	Sphingomyelin	54387	GC-FID	100010535	1.0131	1.0285	1.0356	0.9869	1.0534	1.2602	1.1467	1.3068	1.1192	1.2095	0.6304	0.64	0.7834	0.75	0.8305	0.7896	0.8856	0.9058	0.8654	1.0324
8340	SM(26:1)	Sphingolipids	Sphingomyelin	53348	GC-FID	100009496	0.9697	0.9707	1.0694	1.0642	1.0315	0.9978	1.0568	1.1258	1.0636	1.1008	0.8939	0.8	0.9803	0.8965	1.006	0.8578	0.9895	1.0549	1.0022	1.2124
8722	TAG36:0-FA12:0	Triacylglycerol	TAG Ester	54388	GC-FID	100010536	1	5.2194	1.3032	1.3226	0.5742	1.6387	0.9226	1.5355	1.0839	0.5935	0.9548	0.7226	0.7484	0.7484	0.5742	0.8839	0.8581	1.2323	1.2194	1.4258
8723	TAG38:0-FA12:0	Triacylglycerol	TAG Ester	53532	GC-FID	100009680	0.7488	2.0869	1.1714	1.2324	1.0352	1.5305	0.8333	1.1268	1.0798	0.8756	0.9249	0.8357	0.8967	0.9413	0.8568	0.7981	0.7371	0.9178	1.1831	1.4366
8731	TAG40:0-FA12:0	Triacylglycerol	TAG Ester	53688	GC-FID	100009836	1.0607	1.7123	1.0641	1.0191	1.2513	1.5321	0.9809	1.0329	0.8873	0.766	0.6066	0.4818	0.6066	0.4922	0.4402	0.4506	0.5407	0.9047	2.4437	2.0936
8733	TAG40:0-FA14:0	Triacylglycerol	TAG Ester	53349	GC-FID	100009497	0.7887	1.0451	1.0169	1.1113	1.1718	1.4465	0.9197	0.9831	0.907	0.731	0.5634	0.462	0.5211	0.4789	0.5197	0.5085	0.5859	1.0493	1.5915	1.7676
8734	TAG40:0-FA16:0	Triacylglycerol	TAG Ester	53689	GC-FID	100009837	0.7167	0.9091	1.6555	1.1618	1.0122	1.4191	1.2087	1.3159	1.0029	0.6335	0.3877	0.9731	0.5642	0.8153	0.2956	0.3176	0.8117	0.8598	1.395	0.9971
8752	TAG42:0-FA12:0	Triacylglycerol	TAG Ester	53533	GC-FID	100009681	0.8783	0.9949	1.3633	1.4231	1.1796	1.83	1.0611	1.2118	1.0051	0.9371	0.4649	0.4364	0.5255	0.4171	0.3381	0.2076	0.4336	0.8856	1.7281	1.8356
8754	TAG42:0-FA14:0	Triacylglycerol	TAG Ester	54029	GC-FID	100010177	0.9093	1.0807	1.3947	1.5808	1.2946	1.563	1.0011	1.0373	0.9989	0.88	0.4699	0.3351	0.4288	0.3927	0.2971	0.2322	0.389	0.7209	1.2937	1.2603
8756	TAG42:0-FA16:0	Triacylglycerol	TAG Ester	53690	GC-FID	100009838	0.8631	0.9059	1.129	1.2119	1.0804	1.5346	1.0216	1.0686	0.9784	0.8792	0.3567	0.3188	0.3971	0.3992	0.2708	0.2687	0.4359	0.9095	1.7265	1.847
8758	TAG42:1-FA12:0	Triacylglycerol	TAG Ester	54030	GC-FID	100010178	0.9068	0.6297	0.8715	1.0479	1.0479	1.5617	0.8766	1.1184	0.801	0.8262	0.8715	0.9521	0.806	0.7859	0.5441	0.6146	0.8967	1.1688	2.5894	1.6322
8760	TAG42:1-FA14:0	Triacylglycerol	TAG Ester	53350	GC-FID	100009498	0.7143	0.7357	0.95	1.3607	1.3536	1.0464	0.7571	1.1786	0.8607	0.775	0.6821	0.7393	0.9536	0.6071	0.7036	0.4643	0.7536	1.4107	2.65	2.8857
8762	TAG42:1-FA16:0	Triacylglycerol	TAG Ester	53351	GC-FID	100009499	0.6553	0.7542	1.1863	1.0527	0.9984	1.3879	0.8583	1.0016	0.7666	0.6625	0.6115	0.3921	0.5506	0.4262	0.3123	0.4969	0.7764	1.8789	3.325	3.4887
8763	TAG42:1-FA16:1	Triacylglycerol	TAG Ester	53691	GC-FID	100009839	0.6256	0.9459	0.9514	1.3566	1.0637	1.2498	0.8309	1.0486	0.6762	0.7242	0.6215	0.5366	0.6982	0.5257	0.5489	0.5654	0.6927	1.2882	2.0137	2.0753
8764	TAG42:1-FA18:1	Triacylglycerol	TAG Ester	54223	GC-FID	100010371	0.7331	0.7189	1.076	1.0654	0.967	1.4909	0.7372	1.033	0.7242	0.7036	0.6806	0.518	0.5415	0.6034	0.4449	0.5893	0.845	1.5946	2.7513	2.8338
8765	TAG42:2-FA12:0	Triacylglycerol	TAG Ester	53692	GC-FID	100009840	0.8861	0.8101	1.2068	0.9873	0.7342	1.3924	0.7511	0.7342	1.0127	0.903	0.903	0.7342	0.7342	0.8945	0.7342	0.7342	0.7342	0.9536	1.097	1.0886
8769	TAG42:2-FA18:2	Triacylglycerol	TAG Ester	53352	GC-FID	100009500	1.0506	0.7408	1.1917	1.2254	1.0189	1.3009	0.9136	1.1639	0.7726	0.713	0.8898	0.709	0.7825	0.8282	0.568	0.717	0.9136	1.855	2.3317	1.7716
8792	TAG44:0-FA12:0	Triacylglycerol	TAG Ester	53693	GC-FID	100009841	0.9805	0.8455	1.1049	1.1667	1.028	1.585	1.0195	1.1336	1.0923	0.917	0.3602	0.2834	0.3761	0.32	0.2528	0.1836	0.2962	0.6751	1.0903	1.1182
8794	TAG44:0-FA14:0	Triacylglycerol	TAG Ester	54389	GC-FID	100010537	0.8877	1.1346	1.4158	1.5529	1.3997	1.3836	1.1029	1.1905	1.0568	0.908	0.4156	0.3057	0.4121	0.3899	0.2918	0.1778	0.2924	0.5505	0.8169	0.8459
8796	TAG44:0-FA16:0	Triacylglycerol	TAG Ester	54031	GC-FID	100010179	0.9348	0.9873	1.29	1.3544	1.2599	1.4863	1.0632	1.2028	1.1028	0.9616	0.3233	0.2504	0.3708	0.3229	0.2332	0.1654	0.293	0.6035	1.0127	1.0824
8798	TAG44:0-FA18:0	Triacylglycerol	TAG Ester	53534	GC-FID	100009682	0.9583	0.9614	1.0048	0.8511	1.0813	1.3549	1.0774	1.2901	1.1646	0.9601	1.3296	0.7349	0.7569	0.6786	0.9423	0.9926	0.9206	1.1685	0.9952	1.1026
8800	TAG44:1-FA12:0	Triacylglycerol	TAG Ester	54390	GC-FID	100010538	0.7913	0.6724	1.0615	1.0373	0.8871	1.2571	0.8357	1.0927	0.9627	0.7591	0.8558	0.629	0.9214	0.6119	0.5685	0.2843	0.6986	1.629	2.4375	2.9486
8802	TAG44:1-FA14:0	Triacylglycerol	TAG Ester	53694	GC-FID	100009842	0.6922	0.7185	1.0833	1.0886	1.1974	1.0098	0.8273	0.9902	0.9384	0.7072	0.7455	0.5781	0.8761	0.461	0.4625	0.2297	0.4797	1.042	1.4722	1.5473
8803	TAG44:1-FA14:1	Triacylglycerol	TAG Ester	54032	GC-FID	100010180	0.8501	1.0544	0.9456	1.3509	1.1499	1.6639	0.7743	1.4498	1.3839	0.7315	0.7644	0.5634	0.6524	0.6689	0.6853	0.4811	0.7974	0.8731	0.9357	1.318
8805	TAG44:1-FA16:0	Triacylglycerol	TAG Ester	53864	GC-FID	100010012	0.7134	0.7631	0.9716	1.0955	1.0284	1.2931	0.8199	1.0684	0.9174	0.8444	0.7676	0.6159	0.8896	0.6708	0.53	0.4906	0.9258	2.6475	4.7863	5.1885
8806	TAG44:1-FA16:1	Triacylglycerol	TAG Ester	54571	GC-FID	100010719	0.596	0.7443	1.1178	1.0692	1.0522	1.1539	0.7968	0.9478	0.8638	0.7627	0.7345	0.4831	0.7542	0.6531	0.4555	0.3229	0.5592	1.0653	2.0138	2.0578
8808	TAG44:1-FA18:1	Triacylglycerol	TAG Ester	53695	GC-FID	100009843	0.8345	0.733	1.0529	0.9471	0.9319	1.4651	0.9374	1.0774	0.945	0.8773	0.8752	0.6788	0.9353	0.6682	0.5933	0.694	1.1926	2.5159	3.7749	4.4477
8810	TAG44:2-FA12:0	Triacylglycerol	TAG Ester	53535	GC-FID	100009683	0.7683	0.5455	0.7507	1.4428	0.8915	1.2023	0.7097	0.9971	0.8739	0.6276	1.132	0.8446	1.0029	0.827	0.7566	0.8328	0.7273	1.8065	2.4457	2.3695
8812	TAG44:2-FA14:0	Triacylglycerol	TAG Ester	54224	GC-FID	100010372	0.686	0.7343	0.9275	1.2319	0.9227	1.3768	0.8551	1.1546	0.7585	0.6667	0.9469	0.9807	1.0193	0.6425	0.6618	0.5024	0.6618	1.2802	1.6377	1.4444
8814	TAG44:2-FA16:0	Triacylglycerol	TAG Ester	53353	GC-FID	100009501	0.8006	0.7009	0.9377	1.1059	0.9221	1.3801	0.81	1.2399	0.9252	0.8692	0.9252	0.8006	0.947	0.6822	0.5639	0.5452	1.053	2.7601	4.4424	4.6698
8815	TAG44:2-FA16:1	Triacylglycerol	TAG Ester	54033	GC-FID	100010181	0.887	0.8904	1.0152	1.231	0.941	1.1771	0.8196	0.9848	0.887	0.715	0.9848	0.8904	1.0489	0.8297	0.6847	0.6341	0.7116	1.9562	2.7892	3.312
8816	TAG44:2-FA18:1	Triacylglycerol	TAG Ester	54225	GC-FID	100010373	0.7396	0.7136	0.9893	0.9446	1.0275	1.1439	0.8887	0.9781	0.6493	0.6232	0.9697	0.6828	1.0107	0.6316	0.5692	0.8309	1.4877	3.4401	4.8533	4.8831
8817	TAG44:2-FA18:2	Triacylglycerol	TAG Ester	54226	GC-FID	100010374	0.8235	0.8266	0.9947	1.0069	0.9534	1.4072	0.8037	1.2361	0.9458	0.7441	0.9366	0.7441	1.0053	0.5791	0.6937	0.6662	1.178	2.5118	3.6379	3.618
8823	TAG44:3-FA18:2	Triacylglycerol	TAG Ester	54391	GC-FID	100010539	0.5209	0.7168	0.8363	1.08	0.8578	1.0323	0.6953	1.0824	0.595	0.6332	0.9415	0.7097	0.8913	0.9677	0.6571	0.7168	1.1278	2.7145	3.1852	3.5269
8834	TAG45:0-FA14:0	Triacylglycerol	TAG Ester	54392	GC-FID	100010540	0.7268	1.0919	1.4132	1.3573	1.383	1.2551	1.1802	1.2126	0.9081	0.7769	0.3882	0.3146	0.4501	0.3945	0.2848	0.1846	0.2654	0.5603	0.6717	0.6898
8835	TAG45:0-FA15:0	Triacylglycerol	TAG Ester	53865	GC-FID	100010013	0.7855	0.9695	1.2616	1.2842	1.3941	1.3644	1.075	1.0575	0.9643	0.8858	0.5772	0.4272	0.5841	0.5946	0.4446	0.2764	0.4935	0.7576	0.8221	1.0305
8836	TAG45:0-FA16:0	Triacylglycerol	TAG Ester	54572	GC-FID	100010720	0.843	1.0212	1.3716	1.2578	1.1842	1.2066	1.0757	1.2675	0.8851	0.7892	0.4093	0.3604	0.4424	0.3675	0.3063	0.2184	0.3432	0.6709	0.8145	0.9788
8843	TAG45:1-FA15:0	Triacylglycerol	TAG Ester	53536	GC-FID	100009684	0.7131	0.5896	1.0996	1.0637	0.9721	1.247	0.8127	1.004	0.7211	0.6534	0.7211	0.757	0.996	0.6215	0.5657	0.494	0.6295	1.3825	1.6414	1.6574
8844	TAG45:1-FA16:0	Triacylglycerol	TAG Ester	54573	GC-FID	100010721	0.5744	0.5399	0.931	1.0194	0.6412	0.9806	0.7371	1.1088	0.8276	0.6293	0.6315	1.1552	1.1595	0.8642	0.5205	0.3782	0.8427	1.6239	1.944	1.833
8847	TAG45:1-FA18:1	Triacylglycerol	TAG Ester	53537	GC-FID	100009685	1.0089	0.6631	0.9025	0.9645	0.906	1.1809	0.9911	1.3741	0.8989	0.9521	0.8333	0.7961	1.0426	0.7766	0.6418	0.5461	0.9716	2.0904	2.6401	2.695
8861	TAG46:0-FA12:0	Triacylglycerol	TAG Ester	53538	GC-FID	100009686	1.0045	0.8892	0.991	0.9955	0.9148	1.8682	1.2605	1.4247	1.396	1.2022	0.526	0.4839	0.6466	0.5789	0.4049	0.3283	0.6906	1.3762	2.1166	2.5969
8863	TAG46:0-FA14:0	Triacylglycerol	TAG Ester	54393	GC-FID	100010541	0.9689	1.1384	1.3605	1.2865	1.2815	1.4397	1.1494	1.2682	1.1141	0.9322	0.3253	0.2794	0.3885	0.3959	0.2848	0.1753	0.2954	0.5502	0.6835	0.7659
8865	TAG46:0-FA16:0	Triacylglycerol	TAG Ester	53354	GC-FID	100009502	1.0348	1.1462	1.3752	1.3703	1.2903	1.4464	1.202	1.266	1.1355	0.9528	0.3077	0.2587	0.367	0.3913	0.2717	0.1733	0.2936	0.5493	0.7128	0.7753
8867	TAG46:0-FA18:0	Triacylglycerol	TAG Ester	53539	GC-FID	100009687	0.8585	0.8157	1.0323	0.9439	0.9935	1.5667	1.1901	1.2738	1.2451	1.115	0.4471	0.3712	0.4834	0.4744	0.3438	0.2633	0.4875	1.0394	1.5565	1.8203
8869	TAG46:1-FA12:0	Triacylglycerol	TAG Ester	53866	GC-FID	100010014	0.9174	0.6125	0.7962	0.7569	0.7207	1.6173	0.7504	1.0737	0.9693	1.001	0.999	0.7736	1.1465	0.6579	0.5756	0.3701	0.9502	2.5992	3.8484	3.971
8871	TAG46:1-FA14:0	Triacylglycerol	TAG Ester	53696	GC-FID	100009844	0.7138	0.7993	1.0811	1.0135	0.9865	1.1674	0.841	1.076	0.947	0.8441	0.7484	0.6076	0.951	0.6397	0.5404	0.2929	0.5753	1.2567	1.5463	1.6004
8872	TAG46:1-FA14:1	Triacylglycerol	TAG Ester	54227	GC-FID	100010375	0.838	0.8959	1.3094	1.071	1.297	1.4611	0.9442	1.4183	1.0255	1.0117	0.714	0.5169	0.7677	0.7278	0.5127	0.3212	0.5017	0.7815	0.9125	0.9883
8874	TAG46:1-FA16:0	Triacylglycerol	TAG Ester	53355	GC-FID	100009503	0.7894	0.8288	1.0473	0.9916	1.0081	1.2612	0.8711	1.1757	0.9919	0.8998	0.6896	0.582	0.874	0.6353	0.5129	0.3021	0.6222	1.4733	2.1307	2.2211
8875	TAG46:1-FA16:1	Triacylglycerol	TAG Ester	53540	GC-FID	100009688	0.7119	0.8142	1.0248	1.0699	0.9752	1.0978	0.893	1.1278	0.8809	0.812	0.6851	0.5731	0.7968	0.6658	0.4943	0.2998	0.5268	1.0348	1.361	1.3392
8877	TAG46:1-FA18:0	Triacylglycerol	TAG Ester	54034	GC-FID	100010182	0.6359	0.6106	0.8487	0.8669	0.6569	1.3207	0.7941	0.9986	1.0014	0.7857	0.9608	0.8305	1.1905	0.9118	0.6639	0.8011	1.4776	3.6176	6.3768	7.063
8878	TAG46:1-FA18:1	Triacylglycerol	TAG Ester	54394	GC-FID	100010542	0.854	0.6538	0.8367	0.7899	0.7299	1.493	0.8175	1.0611	1.0104	0.9896	0.88	0.6805	1.0286	0.6982	0.499	0.445	0.9485	2.044	3.0408	3.4074
8882	TAG46:2-FA12:0	Triacylglycerol	TAG Ester	54035	GC-FID	100010183	0.9683	0.5714	0.8326	0.7706	0.6768	1.329	0.7908	1.0202	0.7835	0.886	1.3131	0.9798	1.5671	0.785	0.7114	0.3579	0.899	2.7807	4.6623	4.2482
8884	TAG46:2-FA14:0	Triacylglycerol	TAG Ester	54036	GC-FID	100010184	0.7836	0.7096	0.9058	0.8837	0.8213	1.2645	0.7719	1.0448	0.9097	0.9279	1.3606	0.9552	1.5828	0.8694	0.9461	0.3626	0.7355	2.4055	2.6927	2.5575
8885	TAG46:2-FA14:1	Triacylglycerol	TAG Ester	54574	GC-FID	100010722	0.6536	0.8105	1.0353	1.0954	1.1268	1.0275	0.719	0.9046	0.8105	0.8261	0.8549	0.8052	0.8366	1.0431	0.6484	0.5386	0.732	0.9725	1.3804	1.315
8887	TAG46:2-FA16:0	Triacylglycerol	TAG Ester	53356	GC-FID	100009504	0.8168	0.7565	0.9332	0.9084	0.8338	1.288	0.6963	1.0668	0.8757	0.9045	1.195	0.7723	1.2618	0.7801	0.6322	0.4463	0.9071	2.2173	3.644	3.8312
8888	TAG46:2-FA16:1	Triacylglycerol	TAG Ester	53867	GC-FID	100010015	0.5716	0.6847	1.0484	0.8308	0.8066	1.028	0.8511	0.972	0.7882	0.7602	1.0522	0.8462	1.175	0.8433	0.7041	0.4352	0.8482	1.4072	1.9236	1.9729
8890	TAG46:2-FA18:1	Triacylglycerol	TAG Ester	54037	GC-FID	100010185	0.7579	0.6169	0.8374	0.7882	0.8935	1.0565	0.8609	1.0603	0.7707	0.8124	0.9435	0.8321	1.1603	0.889	0.7548	0.7579	1.5309	2.7488	4.5964	5.5097
8891	TAG46:2-FA18:2	Triacylglycerol	TAG Ester	53868	GC-FID	100010016	0.8431	0.6623	0.8866	0.7918	0.7049	1.5472	0.8501	1.0065	0.8814	1.0152	1.289	0.9213	1.4255	0.8553	0.7188	0.4555	0.9935	2.6901	4.0322	4.1017
8894	TAG46:3-FA12:0	Triacylglycerol	TAG Ester	54038	GC-FID	100010186	0.7899	0.7003	0.6387	0.7843	1.042	1.2549	0.7283	1.0476	0.6443	0.7563	1.4118	0.8011	1.3389	0.8179	0.8627	0.7451	0.8852	1.5462	2.9692	2.4482
8896	TAG46:3-FA14:0	Triacylglycerol	TAG Ester	54395	GC-FID	100010543	0.7488	0.468	1	0.6847	0.7143	1.0246	0.6108	0.8276	1.0739	0.5419	0.931	1.0542	1.3842	0.7044	0.9852	0.468	0.7143	1.4433	1.67	1.5074
8897	TAG46:3-FA14:1	Triacylglycerol	TAG Ester	53357	GC-FID	100009505	0.7681	0.7174	1.1594	1.0145	0.8116	0.9275	0.8333	1.1304	0.7101	0.7101	1.1159	0.5797	0.7101	0.6014	0.6739	0.8116	0.5797	1	1.3841	1
8899	TAG46:3-FA16:0	Triacylglycerol	TAG Ester	54396	GC-FID	100010544	0.8	0.7294	0.9035	0.9412	0.9976	0.7812	0.8376	1.2471	0.7012	0.7859	1.0212	1.0024	1.4165	0.8471	0.5882	0.7247	0.9929	1.8824	3.3553	3.0682
8900	TAG46:3-FA16:1	Triacylglycerol	TAG Ester	54397	GC-FID	100010545	0.8913	0.6576	0.8261	0.8261	0.6957	0.7826	0.6359	0.625	0.6576	0.6902	1.2065	1.1087	1.0815	1	0.625	0.712	0.9022	1.4022	1.8043	2.375
8901	TAG46:3-FA18:1	Triacylglycerol	TAG Ester	54575	GC-FID	100010723	0.7963	0.7066	0.8677	0.9436	0.9137	0.9942	0.8446	1.0725	0.8147	0.916	1.0196	0.8562	1.0058	0.9321	0.7457	0.9643	1.4407	2.9942	4.8446	4.771
8902	TAG46:3-FA18:2	Triacylglycerol	TAG Ester	54576	GC-FID	100010724	0.8323	0.5968	0.8387	0.9871	0.8	1.5161	0.6645	0.9774	0.8065	0.9226	1.0129	0.9581	1.2742	0.9774	0.6516	0.9097	1.3968	2.8097	4.3129	4.8645
8903	TAG46:3-FA18:3	Triacylglycerol	TAG Ester	54039	GC-FID	100010187	0.8717	0.6005	0.8136	1.0073	1.0944	1.8692	0.8523	1.0024	1.2542	1.1864	1.1186	0.8378	1.2397	0.9976	0.799	0.6828	0.8184	1.7869	2.3923	2.3826
8910	TAG46:4-FA18:2	Triacylglycerol	TAG Ester	53869	GC-FID	100010017	0.4402	0.5263	0.5742	1.1579	0.8804	1.1196	0.756	0.9617	0.6029	0.6555	0.689	0.8708	0.7799	1.1962	0.7129	0.9522	1.134	1.4258	1.866	1.933
8928	TAG47:0-FA14:0	Triacylglycerol	TAG Ester	54228	GC-FID	100010376	0.905	0.9869	1.0469	0.9923	1.0221	1.4689	1.1852	1.332	1.149	0.9958	0.5559	0.4939	0.606	0.6472	0.4721	0.2435	0.5128	1.0042	1.2051	1.5537
8929	TAG47:0-FA15:0	Triacylglycerol	TAG Ester	54229	GC-FID	100010377	0.9114	0.9957	1.1274	1.1135	1.165	1.1603	1.0286	1.1416	1.0194	0.775	0.4061	0.3389	0.42	0.396	0.3108	0.2141	0.3828	0.6297	0.7968	0.8435
8930	TAG47:0-FA16:0	Triacylglycerol	TAG Ester	53697	GC-FID	100009845	0.8001	1.0739	1.1606	1.1799	1.1497	1.0637	1.0796	1.1144	0.9363	0.7391	0.2351	0.206	0.2667	0.289	0.202	0.1323	0.21	0.3864	0.436	0.5442
8931	TAG47:0-FA17:0	Triacylglycerol	TAG Ester	53870	GC-FID	100010018	0.9155	0.8479	0.9966	1.0208	0.9837	1.569	1.0034	1.3273	1.1245	1.0242	0.8146	0.6513	0.907	0.7656	0.6744	0.5082	0.7724	1.3792	1.56	1.8445
8936	TAG47:1-FA14:0	Triacylglycerol	TAG Ester	53871	GC-FID	100010019	0.7548	0.6781	0.9247	0.9061	0.9097	1.3032	0.8323	1.129	0.871	0.8014	1.0753	0.7606	1.1763	0.8172	0.6502	0.4208	0.7097	1.9047	1.8903	2.2645
8938	TAG47:1-FA15:0	Triacylglycerol	TAG Ester	53358	GC-FID	100009506	0.6173	0.8206	1.0445	1.0782	0.9555	1.0751	0.7491	1.0772	0.7511	0.743	0.7399	0.6122	0.9116	0.5416	0.5917	0.3516	0.6551	1.3654	1.5156	1.6719
8939	TAG47:1-FA16:0	Triacylglycerol	TAG Ester	54398	GC-FID	100010546	0.7554	0.8057	1.0658	1.0289	0.9716	1.0284	0.8561	1.1287	0.8847	0.7327	0.7253	0.5932	0.8843	0.6745	0.5202	0.3086	0.565	1.2091	1.5264	1.611
8940	TAG47:1-FA16:1	Triacylglycerol	TAG Ester	54577	GC-FID	100010725	0.7808	0.7961	1.0321	1.1017	0.9657	1.048	0.9868	1.0132	0.8075	0.7883	0.6408	0.6197	0.7281	0.8384	0.5256	0.5435	0.8293	1.0783	1.1948	1.7084
8941	TAG47:1-FA17:0	Triacylglycerol	TAG Ester	53872	GC-FID	100010020	0.5856	0.5504	0.8352	0.7392	0.8928	1.1232	0.64	1.0496	0.7712	0.736	1.3024	0.9504	1.28	0.8192	0.7904	0.5952	0.88	2.272	2.944	2.8384
8943	TAG47:1-FA18:1	Triacylglycerol	TAG Ester	54578	GC-FID	100010726	0.8238	0.8448	0.9111	0.7154	0.6965	1.2067	0.8837	1.0247	0.768	0.9753	1.0878	0.727	1.3856	0.667	0.7175	0.4808	0.8848	2.2031	2.6523	2.9774
8947	TAG47:2-FA14:0	Triacylglycerol	TAG Ester	53541	GC-FID	100009689	0.5393	0.6464	0.7821	0.6179	0.7964	1.0821	0.9179	1.1036	0.7536	0.8964	1.1214	0.8679	1.3429	0.8786	0.7357	0.3929	0.7143	1.5607	1.9964	1.9286
8949	TAG47:2-FA15:0	Triacylglycerol	TAG Ester	54230	GC-FID	100010378	0.6853	0.736	1.0102	0.7513	0.9898	1.1117	0.6751	1.0457	0.6954	0.5381	1.2487	0.7056	0.8071	0.8376	0.6193	0.4975	0.7005	1.3249	1.6904	1.7462
8951	TAG47:2-FA16:1	Triacylglycerol	TAG Ester	54579	GC-FID	100010727	0.5957	0.8235	1.0514	0.8478	1.0943	0.8721	0.8347	0.9486	0.5901	0.8385	1.0551	0.7488	1.07	0.7171	0.6872	0.6069	0.8497	1.3352	1.3501	1.5313
8953	TAG47:2-FA18:1	Triacylglycerol	TAG Ester	53698	GC-FID	100009846	0.8089	0.4652	0.8178	0.7941	0.8178	1.1022	0.7704	0.6637	0.6193	0.7319	1.3511	0.8504	1.4637	0.8978	0.7704	0.557	1.3156	2.3881	2.8948	3.04
8954	TAG47:2-FA18:2	Triacylglycerol	TAG Ester	54580	GC-FID	100010728	0.622	0.5984	0.9764	0.8228	0.7559	1.2835	0.5236	1.0512	0.9724	0.7638	0.9567	1.0236	1.0236	0.6496	0.6535	0.4921	0.7953	1.8898	2.5118	2.1535
8978	TAG48:0-FA14:0	Triacylglycerol	TAG Ester	54399	GC-FID	100010547	0.8409	0.8952	1.0045	0.9872	0.9988	1.3142	1.1806	1.2476	1.116	1.0012	0.38	0.3528	0.4802	0.4656	0.3491	0.2525	0.4397	0.9571	1.1638	1.4098
8980	TAG48:0-FA16:0	Triacylglycerol	TAG Ester	54581	GC-FID	100010729	1.0622	1.1656	1.2788	1.2901	1.2188	1.2587	1.2184	1.3356	1.0943	0.9573	0.229	0.2052	0.3084	0.3234	0.2388	0.1607	0.253	0.4616	0.529	0.6384
8982	TAG48:0-FA18:0	Triacylglycerol	TAG Ester	54400	GC-FID	100010548	0.9176	0.9668	1.0622	1.037	0.9782	1.4309	1.2436	1.3816	1.1888	1.0422	0.3402	0.3311	0.466	0.4883	0.3513	0.2565	0.4446	0.8897	1.0914	1.4062
8985	TAG48:1-FA12:0	Triacylglycerol	TAG Ester	53542	GC-FID	100009690	0.7114	0.5076	0.6507	0.5625	0.5145	1.169	0.6262	1.0348	0.7986	0.6869	0.9652	0.8084	1.2024	0.8094	0.6311	0.6242	1.4199	3.6463	5.415	6.1431
8987	TAG48:1-FA14:0	Triacylglycerol	TAG Ester	54040	GC-FID	100010188	0.8206	0.7404	0.8957	0.8362	0.806	1.3313	0.9122	1.2247	0.9809	1.0191	0.8822	0.7657	1.2206	0.7262	0.6373	0.4025	0.8477	2.1262	2.4478	2.7336
8988	TAG48:1-FA14:1	Triacylglycerol	TAG Ester	54231	GC-FID	100010379	0.861	0.7197	1.0112	0.9283	0.9753	1.5605	1.0919	1.2915	0.935	0.9888	0.648	0.63	0.9664	0.7578	0.5471	0.3924	0.5179	1.2578	1.4843	1.7735
8990	TAG48:1-FA16:0	Triacylglycerol	TAG Ester	53359	GC-FID	100009507	0.7844	0.8619	1.041	1.0249	0.964	1.1323	0.968	1.2099	0.9751	0.9362	0.6178	0.5294	0.8453	0.591	0.499	0.3121	0.5725	1.3223	1.5813	1.6938
8991	TAG48:1-FA16:1	Triacylglycerol	TAG Ester	53543	GC-FID	100009691	0.7213	0.8973	1.0858	1.0905	1.0097	1.0387	0.9697	1.1722	0.9575	0.8728	0.5316	0.4661	0.7258	0.5823	0.4759	0.2839	0.465	0.9903	1.2297	1.3072
8993	TAG48:1-FA18:0	Triacylglycerol	TAG Ester	53699	GC-FID	100009847	0.6927	0.6815	0.8007	0.8087	0.7689	1.3344	0.916	1.0533	1.0045	0.9713	0.834	0.6963	1.1451	0.7556	0.6591	0.4437	0.9955	2.4051	3.54	4.0499
8994	TAG48:1-FA18:1	Triacylglycerol	TAG Ester	54401	GC-FID	100010549	0.8239	0.7324	0.85	0.8142	0.7988	1.3419	0.8662	1.1655	0.9936	1.0064	0.8854	0.7577	1.151	0.7057	0.6588	0.4007	0.8194	2.0952	2.5332	2.7153
8999	TAG48:2-FA12:0	Triacylglycerol	TAG Ester	54582	GC-FID	100010730	0.7178	0.4674	0.5238	0.5432	0.5515	1.1067	0.4443	0.8212	0.6873	0.7067	1.3266	0.8933	1.5815	0.7372	0.642	0.4896	1.2739	3.8707	5.4771	5.3072
9001	TAG48:2-FA14:0	Triacylglycerol	TAG Ester	54583	GC-FID	100010731	0.8118	0.6465	0.8008	0.8205	0.7088	1.1011	0.761	1.0468	0.9309	0.8646	1.3117	0.9532	1.7012	0.8042	0.7224	0.4026	0.8606	2.5219	3.3041	2.986
9002	TAG48:2-FA14:1	Triacylglycerol	TAG Ester	53700	GC-FID	100009848	0.8034	0.6709	0.9829	0.6937	0.9131	1.1068	0.7208	1.0342	0.9031	0.9117	1.0171	0.9217	1.3091	0.9587	0.7179	0.4316	0.7735	1.7051	2.1239	2.4501
9004	TAG48:2-FA16:0	Triacylglycerol	TAG Ester	53360	GC-FID	100009508	0.8211	0.7222	0.8851	0.8872	0.8313	1.1598	0.8412	1.0554	0.8571	0.9446	1.1415	0.8514	1.4025	0.8181	0.6964	0.3959	0.7238	2.0953	2.7915	2.3868
9005	TAG48:2-FA16:1	Triacylglycerol	TAG Ester	54402	GC-FID	100010550	0.6877	0.7828	0.9848	0.9613	0.9857	0.9422	0.7968	1.0994	0.8731	0.8478	1.2564	1.0143	1.5065	0.9702	0.8489	0.4545	0.8671	1.9171	2.2851	2.2942
9007	TAG48:2-FA18:0	Triacylglycerol	TAG Ester	53701	GC-FID	100009849	0.5487	0.5815	0.7057	0.6073	0.4549	1.3576	0.5955	0.8277	0.6377	0.7268	1.095	0.905	1.5053	0.7597	0.6307	0.6893	1.2169	4.075	6.6166	6.3212
9008	TAG48:2-FA18:1	Triacylglycerol	TAG Ester	54584	GC-FID	100010732	0.755	0.6057	0.7028	0.6683	0.593	1.0229	0.5952	0.9225	0.8135	0.7605	1.2836	0.9771	1.561	0.749	0.7493	0.4715	1.0452	2.7195	3.7407	3.6066
9009	TAG48:2-FA18:2	Triacylglycerol	TAG Ester	54041	GC-FID	100010189	0.828	0.6178	0.7224	0.7739	0.7257	1.4478	0.7632	1.0168	0.901	0.9218	1.3126	0.9832	1.5952	0.6998	0.7226	0.4181	0.8655	2.7917	3.7552	3.2892
9014	TAG48:3-FA12:0	Triacylglycerol	TAG Ester	53370	GC-FID	100009518	0.7234	0.4726	0.6473	0.5689	0.589	0.9362	0.5263	1.0638	0.8421	0.6853	1.6036	1.1198	1.8925	0.701	0.8175	0.5398	1.3393	3.458	6.3024	5.0683
9016	TAG48:3-FA14:0	Triacylglycerol	TAG Ester	53551	GC-FID	100009699	0.6382	0.5628	0.6271	0.4972	0.7483	1.1861	0.7372	0.8374	0.6815	0.7743	1.5523	1.1626	1.9864	0.7644	0.7396	0.3698	0.8163	2.3265	3.4001	2.9499
9017	TAG48:3-FA14:1	Triacylglycerol	TAG Ester	53883	GC-FID	100010031	0.6625	0.5077	0.6842	0.805	1.0186	0.9938	0.6037	1.1084	0.8235	0.5511	1.0062	0.6966	1.195	0.6935	0.582	0.3467	0.7523	1.1176	1.4211	1.5418
9019	TAG48:3-FA16:0	Triacylglycerol	TAG Ester	53884	GC-FID	100010032	0.6189	0.5886	0.6561	0.7264	0.5996	1.2061	0.7512	0.8491	0.725	0.8973	1.2833	1.1027	1.3894	0.7319	0.6864	0.3212	0.7292	2.2453	2.929	2.6726
9020	TAG48:3-FA16:1	Triacylglycerol	TAG Ester	54408	GC-FID	100010556	0.6899	0.6335	0.6884	0.7923	0.8012	0.9154	0.6499	0.8665	0.819	0.7671	1.7136	1.3991	1.8042	1.0534	0.9466	0.6083	0.9095	2.2211	2.9421	2.6484
9022	TAG48:3-FA18:1	Triacylglycerol	TAG Ester	54585	GC-FID	100010733	0.7623	0.4243	0.5546	0.6092	0.3961	0.8715	0.4894	0.7535	0.5792	0.5475	1.6056	1.1655	1.7359	0.7711	0.8134	0.5933	1.1285	3.4754	5.1074	4.3803
9023	TAG48:3-FA18:2	Triacylglycerol	TAG Ester	54232	GC-FID	100010380	0.6749	0.4725	0.5719	0.5942	0.6	1.1029	0.469	0.7474	0.6807	0.6304	1.5684	1.0491	1.7135	0.7392	0.7883	0.4561	0.9509	3.0643	4.0281	3.6865
9024	TAG48:3-FA18:3	Triacylglycerol	TAG Ester	53544	GC-FID	100009692	1.0632	0.8235	0.8126	0.8824	0.8606	1.6405	1.0087	1.1351	1.207	1.1242	1.4837	1.0414	1.8584	0.8322	0.9673	0.4205	0.8889	2.1242	3.4924	3.2353
9028	TAG48:4-FA12:0	Triacylglycerol	TAG Ester	53702	GC-FID	100009850	0.7716	0.6345	0.8782	0.9188	0.8832	1.3401	0.9086	1.1421	0.7107	0.6853	1.2183	1.2234	1.4873	0.9036	0.8731	0.8223	0.9746	2.335	3.4772	3
9029	TAG48:4-FA14:0	Triacylglycerol	TAG Ester	53361	GC-FID	100009509	0.6946	1.0898	0.8862	0.976	0.7665	1.024	0.8802	1.1377	0.8144	0.8982	1.5329	0.7006	1.3593	0.7485	0.7186	0.6108	4.509	2.6048	2.2994	1.994
9030	TAG48:4-FA14:1	Triacylglycerol	TAG Ester	54403	GC-FID	100010551	0.9165	0.781	0.9481	0.9481	1.1287	1.4718	0.7269	1.2054	0.9345	0.8533	1.1828	0.8758	0.9255	0.9616	0.8352	0.7223	0.8172	1.0384	1.3499	1.1377
9031	TAG48:4-FA16:0	Triacylglycerol	TAG Ester	53362	GC-FID	100009510	0.7662	0.4789	0.4789	0.9577	0.6817	1.0423	0.6704	1.1042	0.5465	0.7549	1.0648	1.093	1.2901	0.8507	0.6704	0.4789	0.8451	1.9606	2.8394	2.5239
9032	TAG48:4-FA16:1	Triacylglycerol	TAG Ester	53873	GC-FID	100010021	0.6925	0.5323	0.863	1.0801	0.7235	1.23	0.646	0.7132	0.5943	0.5943	1.1111	0.9199	1.199	0.8475	0.677	0.7442	0.8217	1.5142	1.2713	1.8346
9033	TAG48:4-FA18:1	Triacylglycerol	TAG Ester	54404	GC-FID	100010552	0.4845	0.7629	0.6856	0.4845	0.9794	1.1443	0.7938	1	0.5928	0.768	1.0103	0.9794	0.9897	0.9845	0.5258	0.7835	1.1753	2.4175	4.0309	3.6443
9034	TAG48:4-FA18:2	Triacylglycerol	TAG Ester	54042	GC-FID	100010190	0.9255	0.6206	0.6879	0.8511	0.9433	1.156	0.7589	1.0284	0.7057	0.6135	1.0816	0.9574	1.227	0.9716	0.805	0.9184	0.9504	1.6028	2.9326	2.8191
9035	TAG48:4-FA18:3	Triacylglycerol	TAG Ester	53703	GC-FID	100009851	0.807	0.6725	1.0409	0.7427	0.6725	1.2164	0.7427	1.1637	0.7836	0.8596	1.4152	0.8713	1.3626	0.848	0.7895	0.731	0.8947	1.5146	2.2573	2.3626
9038	TAG48:4-FA20:4	Triacylglycerol	TAG Ester	53874	GC-FID	100010022	0.634	0.5268	0.6003	0.7933	0.8055	1.0904	0.6646	0.6616	0.5727	0.7933	1.5008	0.9862	1.3047	0.9832	0.8147	0.6034	1.2588	3.4579	5.7121	5.8989
9045	TAG48:5-FA18:2	Triacylglycerol	TAG Ester	54043	GC-FID	100010191	0.7372	0.8601	1.0171	1.256	0.6075	1.7816	0.744	0.785	0.744	0.6075	0.9078	0.9761	0.8328	0.7645	0.6075	1.0375	1.2491	1.0444	2.0068	1.4198
9046	TAG48:5-FA18:3	Triacylglycerol	TAG Ester	53875	GC-FID	100010023	0.75	0.5882	1.1912	1.1544	1.1912	1.3015	0.8824	0.9485	0.6176	0.5147	1.0515	0.8897	0.7279	1.1691	0.8676	0.8235	0.6691	1.375	1.3824	1.1103
9068	TAG49:0-FA15:0	Triacylglycerol	TAG Ester	53704	GC-FID	100009852	0.8283	0.9679	0.9432	1.0281	0.9621	1.319	1.2831	1.2893	1.1138	0.9966	0.6052	0.4072	0.6065	0.5077	0.4391	0.2927	0.5616	1.2238	1.4182	1.6391
9069	TAG49:0-FA16:0	Triacylglycerol	TAG Ester	54044	GC-FID	100010192	0.9234	0.9847	1.0203	1.0472	1.0415	1.3574	1.3039	1.2862	1.0694	1.0153	0.3831	0.3174	0.4288	0.4441	0.3258	0.2381	0.4228	0.8055	0.9688	1.1024
9070	TAG49:0-FA17:0	Triacylglycerol	TAG Ester	54405	GC-FID	100010553	1.0305	0.997	1.003	1.0178	0.9707	1.3708	1.3131	1.365	1.1122	1.0642	0.5835	0.4901	0.6698	0.5997	0.4525	0.3239	0.5565	1.1094	1.2935	1.5295
9071	TAG49:0-FA18:0	Triacylglycerol	TAG Ester	53363	GC-FID	100009511	0.8301	0.9456	0.9862	1.0222	1.0138	1.3437	1.2481	1.3011	1.0789	1.0597	0.3844	0.3844	0.4392	0.4435	0.3366	0.2633	0.4685	0.9135	1.1092	1.3628
9076	TAG49:1-FA14:0	Triacylglycerol	TAG Ester	54233	GC-FID	100010381	0.6791	0.4637	0.6514	0.6637	0.603	1.2112	0.6688	0.9584	0.7533	0.8507	1.0693	0.8765	1.2486	0.8636	0.6353	0.407	1.0416	2.5663	3.0416	3.4628
9078	TAG49:1-FA15:0	Triacylglycerol	TAG Ester	53364	GC-FID	100009512	0.871	0.7811	0.8866	0.8352	0.7967	1.3137	0.8885	1.0571	0.9429	0.9094	1.0788	0.839	1.196	0.716	0.6806	0.4351	0.8984	2.2657	2.595	2.8161
9079	TAG49:1-FA16:0	Triacylglycerol	TAG Ester	53876	GC-FID	100010024	0.8529	0.873	0.8778	1.0356	0.8909	1.2179	1.0082	1.2058	0.9918	0.9833	0.8674	0.6657	0.9218	0.6873	0.5941	0.3865	0.7267	1.5727	1.9804	2.1374
9080	TAG49:1-FA16:1	Triacylglycerol	TAG Ester	53545	GC-FID	100009693	0.7864	0.7989	0.9267	0.9136	0.782	1.2127	1.0636	1.2127	0.9199	0.9707	0.9354	0.7733	0.9499	0.903	0.6596	0.5957	1.0293	1.7585	2.2594	2.6741
9081	TAG49:1-FA17:0	Triacylglycerol	TAG Ester	54045	GC-FID	100010193	0.7131	0.6494	0.6968	0.8982	0.6772	1.0637	0.7741	1.0093	0.9118	0.8889	1.1737	0.9907	1.3266	0.951	0.7512	0.5411	0.9287	2.1475	2.6576	2.8666
9083	TAG49:1-FA18:1	Triacylglycerol	TAG Ester	53365	GC-FID	100009513	0.9483	0.8049	0.9573	0.9051	0.8681	1.2761	0.9477	1.2047	1.0095	0.9449	0.9905	0.7269	1.0697	0.6957	0.6047	0.3878	0.7375	2.0308	2.4238	2.5967
9090	TAG49:2-FA14:0	Triacylglycerol	TAG Ester	54046	GC-FID	100010194	0.709	0.5154	0.5282	0.5859	0.4923	0.9756	0.5821	0.7269	0.5333	0.7026	1.4641	1.2128	1.5974	0.7564	0.8295	0.4949	1.0244	2.8269	3.6205	3.3397
9092	TAG49:2-FA15:0	Triacylglycerol	TAG Ester	53877	GC-FID	100010025	0.806	0.6758	0.7897	0.8636	0.7785	1.0038	0.8098	0.9987	0.8035	0.8899	1.3817	0.9237	1.438	0.6633	0.8048	0.408	1.0013	2.5207	3.1277	2.8899
9093	TAG49:2-FA16:0	Triacylglycerol	TAG Ester	54234	GC-FID	100010382	0.873	0.7012	0.8389	0.8983	0.8004	1.0594	0.9033	1.0562	0.8332	0.9438	1.1901	0.9387	1.3746	0.7448	0.8256	0.4523	0.82	2.091	2.825	2.5439
9094	TAG49:2-FA16:1	Triacylglycerol	TAG Ester	53546	GC-FID	100009694	0.7264	0.76	0.8602	0.9425	0.7586	1.0609	0.7673	0.9709	0.788	0.8294	1.2048	0.8631	1.2857	0.9887	0.7774	0.6912	1.0113	1.9456	2.2026	2.4597
9095	TAG49:2-FA17:0	Triacylglycerol	TAG Ester	53366	GC-FID	100009514	0.6804	0.4811	0.6598	0.6392	0.567	0.6529	0.6117	0.7423	0.5842	0.5636	1.4811	1.1306	1.4124	0.9278	0.9759	0.512	1.0241	2.2474	3.2749	3.1306
9097	TAG49:2-FA18:1	Triacylglycerol	TAG Ester	54406	GC-FID	100010554	0.7777	0.5937	0.7399	0.7952	0.7209	1.0307	0.7429	0.9474	0.7081	0.8686	1.3843	1.1306	1.8122	0.8504	0.8436	0.5263	0.9693	2.8981	3.251	3.3041
9098	TAG49:2-FA18:2	Triacylglycerol	TAG Ester	54047	GC-FID	100010195	0.8454	0.8138	0.7854	0.7974	0.7875	1.1841	0.8323	1.077	0.923	0.8618	1.2146	0.8629	1.4429	0.663	0.722	0.3648	0.675	2.2654	3.0672	2.4533
9105	TAG49:3-FA15:0	Triacylglycerol	TAG Ester	53547	GC-FID	100009695	0.6157	0.5677	0.9301	1.1092	0.6332	0.69	0.7555	0.8996	0.7336	0.6376	1.3537	1.0699	1.214	0.6245	0.7511	0.6419	0.7424	1.738	1.8996	1.8908
9106	TAG49:3-FA16:0	Triacylglycerol	TAG Ester	53367	GC-FID	100009515	0.8242	0.7297	0.6767	0.6503	0.775	1.4594	0.7032	1.0775	0.7788	0.7183	1.2779	0.7902	1.4216	0.8998	0.9225	0.6503	0.8053	1.8299	2.5595	2.4159
9107	TAG49:3-FA16:1	Triacylglycerol	TAG Ester	53368	GC-FID	100009516	0.5601	0.7559	0.9046	0.8129	0.8129	0.7881	0.6146	1.0285	0.6419	0.7212	1.4498	0.9715	1.5688	1.0706	0.912	0.5229	0.8872	2.1437	2.1338	1.9802
9110	TAG49:3-FA18:2	Triacylglycerol	TAG Ester	53705	GC-FID	100009853	0.7487	0.5062	0.7237	0.8485	0.6738	1.0374	0.656	0.9875	0.6988	0.6774	1.6078	1.0125	1.9037	0.738	0.9376	0.5062	0.9162	2.7344	3.4759	2.9447
9111	TAG49:3-FA18:3	Triacylglycerol	TAG Ester	54407	GC-FID	100010555	0.9917	0.6667	0.6777	0.7769	0.9972	1.2066	0.7218	1.0964	1.0579	1.0028	1.3058	0.843	1.2782	0.8595	0.7989	0.5014	0.7052	1.7466	2.2479	1.9669
9142	TAG50:0-FA14:0	Triacylglycerol	TAG Ester	53706	GC-FID	100009854	0.7892	0.7063	0.6546	0.7994	0.733	1.366	1.1373	1.1884	1.141	0.9603	0.4047	0.3806	0.5246	0.5103	0.4029	0.3118	0.567	1.1487	1.4681	1.7354
9144	TAG50:0-FA16:0	Triacylglycerol	TAG Ester	54235	GC-FID	100010383	1.027	0.9828	0.9849	1.1336	1.0048	1.4447	1.4025	1.4569	1.3292	1.1032	0.3039	0.2857	0.4025	0.4346	0.323	0.2551	0.3968	0.7761	0.9236	1.0934
9146	TAG50:0-FA18:0	Triacylglycerol	TAG Ester	53878	GC-FID	100010026	1.0971	1.0705	1.0278	1.2024	1.079	1.5453	1.458	1.5279	1.4586	1.2003	0.3144	0.3046	0.4052	0.4582	0.3348	0.2622	0.4025	0.8119	0.9722	1.1532
9152	TAG50:1-FA14:0	Triacylglycerol	TAG Ester	54048	GC-FID	100010196	0.7556	0.5943	0.6229	0.6914	0.5564	1.177	0.8593	1.0563	0.9437	0.9192	0.933	0.8289	1.1995	0.6913	0.6729	0.4966	1.0574	2.8762	3.5868	3.7581
9155	TAG50:1-FA16:0	Triacylglycerol	TAG Ester	53879	GC-FID	100010027	0.88	0.7615	0.8024	0.9392	0.8102	1.2212	0.9629	1.1845	1.0651	1.0371	0.7121	0.6199	0.9372	0.6398	0.5758	0.4138	0.7331	1.7883	2.1772	2.3211
9156	TAG50:1-FA16:1	Triacylglycerol	TAG Ester	54236	GC-FID	100010384	0.6861	0.6965	0.7332	0.8372	0.7412	1.1644	1.0029	1.2118	1.0461	0.9971	0.7201	0.6117	0.9171	0.6684	0.5604	0.3985	0.6742	1.6723	2.0817	2.274
9158	TAG50:1-FA18:0	Triacylglycerol	TAG Ester	54237	GC-FID	100010385	0.7059	0.6445	0.673	0.7995	0.6806	1.1635	0.9712	1.1424	1.0304	0.9817	0.778	0.6481	1.0183	0.7061	0.5864	0.4075	0.7962	2.0435	2.5243	2.831
9159	TAG50:1-FA18:1	Triacylglycerol	TAG Ester	53880	GC-FID	100010028	0.9098	0.7235	0.7711	0.8799	0.7592	1.2683	0.9606	1.2096	1.0919	1.0343	0.7626	0.6335	0.9657	0.6374	0.5794	0.3976	0.7448	1.8613	2.1992	2.3811
9162	TAG50:1-FA20:1	Triacylglycerol	TAG Ester	53548	GC-FID	100009696	0.9368	0.7256	0.7027	0.8676	0.6936	1.3032	1.0163	1.1757	1.0881	0.9837	0.6868	0.5135	0.7214	0.4805	0.4534	0.3948	0.844	2.2548	2.81	2.8763
9166	TAG50:2-FA14:0	Triacylglycerol	TAG Ester	53549	GC-FID	100009697	0.6929	0.474	0.5204	0.5205	0.506	0.9831	0.5655	0.7562	0.6982	0.7697	1.3318	1.0169	1.5902	0.6744	0.7601	0.4881	1.1078	3.1292	3.9122	3.8945
9167	TAG50:2-FA14:1	Triacylglycerol	TAG Ester	53369	GC-FID	100009517	0.6348	0.5879	0.9062	0.791	0.5918	1.2578	0.8301	1.2109	0.7988	0.8359	0.9824	0.9492	1.3125	0.916	0.9844	0.7969	1.0156	2.084	2.6465	3.1758
9169	TAG50:2-FA16:0	Triacylglycerol	TAG Ester	54586	GC-FID	100010734	0.8425	0.6892	0.7499	0.8707	0.7497	1.1745	0.8661	1.091	0.9932	1.0068	0.9112	0.7491	1.1648	0.6364	0.6263	0.3552	0.7156	2.0579	2.6155	2.4838
9170	TAG50:2-FA16:1	Triacylglycerol	TAG Ester	53881	GC-FID	100010029	0.7547	0.6504	0.7345	0.7849	0.7215	0.9979	0.71	0.9982	0.8417	0.8605	1.2884	1.0131	1.6103	0.8844	0.8491	0.5088	1.0018	2.5945	3.214	3.1513
9172	TAG50:2-FA18:0	Triacylglycerol	TAG Ester	54049	GC-FID	100010197	0.5661	0.4721	0.4975	0.6119	0.4744	1.0029	0.7447	0.8153	0.7844	0.8049	1.2035	0.9971	1.4825	0.8009	0.7902	0.4787	1.0507	2.8984	4.1893	3.9001
9173	TAG50:2-FA18:1	Triacylglycerol	TAG Ester	53550	GC-FID	100009698	0.7467	0.5638	0.6724	0.6885	0.6032	0.9999	0.6629	0.938	0.8304	0.8654	1.2898	1.0001	1.5425	0.7855	0.7905	0.4981	1.105	2.712	3.3179	3.256
9174	TAG50:2-FA18:2	Triacylglycerol	TAG Ester	53882	GC-FID	100010030	0.8735	0.6034	0.6878	0.7496	0.6587	1.2451	0.8542	1.0626	0.9808	1.0192	0.9262	0.7312	1.0911	0.5737	0.5649	0.3184	0.7139	2.0241	2.6498	2.5121
9178	TAG50:2-FA20:2	Triacylglycerol	TAG Ester	54238	GC-FID	100010386	0.729	0.5774	0.5637	0.5602	0.4893	0.9053	0.6352	0.8298	0.6793	0.7227	1.4959	1.0947	1.691	0.7914	0.8664	0.5064	1.4026	3.8358	4.7159	4.4813
9181	TAG50:3-FA14:0	Triacylglycerol	TAG Ester	53707	GC-FID	100009855	0.6906	0.4013	0.4549	0.4958	0.428	0.9229	0.4874	0.7247	0.59	0.7033	1.6968	1.1121	1.8933	0.6861	0.7764	0.4082	1.0771	3.32	4.4007	3.8422
9182	TAG50:3-FA14:1	Triacylglycerol	TAG Ester	54587	GC-FID	100010735	0.6021	0.5431	0.8123	0.8453	0.5643	0.9303	0.5242	0.8949	0.7367	0.7792	1.2468	1.1192	1.4593	0.9327	0.8264	0.6163	1.0673	2.2928	2.5525	2.8264
9184	TAG50:3-FA16:0	Triacylglycerol	TAG Ester	54050	GC-FID	100010198	0.7545	0.5672	0.6295	0.6817	0.6268	1.0949	0.7193	1.0123	0.8783	0.9117	1.3306	0.9877	1.6383	0.6944	0.7351	0.3626	0.7553	2.4316	3.26	2.7435
9185	TAG50:3-FA16:1	Triacylglycerol	TAG Ester	53885	GC-FID	100010033	0.7384	0.6043	0.7004	0.7091	0.6196	0.9019	0.6612	0.9627	0.8358	0.8583	1.7175	1.1937	2.0411	0.9187	0.9614	0.5155	1.0373	2.7737	3.5123	3.2277
9187	TAG50:3-FA18:0	Triacylglycerol	TAG Ester	53708	GC-FID	100009856	0.6939	0.5823	0.6204	0.634	0.6204	1.2571	0.7347	0.9605	0.8789	0.9469	1.6082	1.4041	1.8395	0.9361	0.8626	0.7048	1.1782	4.1034	6.8272	6.3102
9188	TAG50:3-FA18:1	Triacylglycerol	TAG Ester	54409	GC-FID	100010557	0.6491	0.4137	0.554	0.5069	0.397	0.9132	0.5101	0.7721	0.6392	0.6752	1.8302	1.221	1.946	0.8107	0.9119	0.4951	1.0868	3.1503	3.9705	3.6827
9189	TAG50:3-FA18:2	Triacylglycerol	TAG Ester	53886	GC-FID	100010034	0.771	0.4644	0.5388	0.6196	0.4816	0.9256	0.5627	0.9059	0.7882	0.8128	1.7612	1.2181	2.1354	0.7989	0.8516	0.4391	1.0744	3.2934	4.3135	3.6747
9190	TAG50:3-FA18:3	Triacylglycerol	TAG Ester	54051	GC-FID	100010199	1.0301	0.8142	0.9266	0.9141	0.8928	1.7159	1.1072	1.5382	1.4479	1.5029	1.3686	1.0896	1.5764	0.906	0.8421	0.3627	0.7438	2.3032	3.0565	2.9258
9194	TAG50:3-FA20:3	Triacylglycerol	TAG Ester	54588	GC-FID	100010736	0.5239	0.5055	0.5302	0.4635	0.5118	0.7659	0.5501	0.7213	0.5769	0.6672	1.7118	1.1181	1.8121	0.7801	0.9438	0.3633	1.0562	3.0892	4.148	3.8394
9197	TAG50:4-FA14:0	Triacylglycerol	TAG Ester	54589	GC-FID	100010737	0.6068	0.5112	0.4663	0.5522	0.5093	1.0927	0.5268	0.7512	0.6693	0.718	2.1385	1.4673	2.1346	0.882	0.96	0.5151	1.04	3.1141	4.3298	3.7717
9198	TAG50:4-FA14:1	Triacylglycerol	TAG Ester	53887	GC-FID	100010035	0.7087	0.6509	0.9186	0.8241	0.5932	1.1549	0.8976	0.7769	0.8346	0.5669	1.2598	0.8871	1.3123	1.0814	0.8346	0.5354	0.7244	1.3228	2.1312	1.9213
9200	TAG50:4-FA16:0	Triacylglycerol	TAG Ester	53371	GC-FID	100009519	0.7818	0.6264	0.7374	0.7768	0.6535	1.1591	0.7324	0.8459	1.0136	0.8582	1.7411	1.1443	2.0469	0.799	1.0481	0.4957	0.9864	2.8829	3.4624	3.0333
9201	TAG50:4-FA16:1	Triacylglycerol	TAG Ester	54052	GC-FID	100010200	0.4936	0.4957	0.6288	0.6459	0.5172	1.0021	0.6137	0.8348	0.7017	0.8133	1.9764	1.2704	2.088	0.8412	0.9979	0.5601	0.8927	2.5043	3.3712	2.3004
9203	TAG50:4-FA18:1	Triacylglycerol	TAG Ester	53888	GC-FID	100010036	0.521	0.3685	0.3329	0.4422	0.3202	0.9809	0.5057	0.4625	0.648	0.5997	1.5781	1.0191	1.4333	0.7192	0.8386	0.5083	1.0368	2.831	3.3672	3.3723
9204	TAG50:4-FA18:2	Triacylglycerol	TAG Ester	54053	GC-FID	100010201	0.7508	0.4469	0.3821	0.5654	0.4581	1.0078	0.4894	0.8514	0.7732	0.7464	1.7117	1.4816	1.9955	0.8425	0.876	0.6123	0.9922	3.4659	4.8089	3.1531
9205	TAG50:4-FA18:3	Triacylglycerol	TAG Ester	53552	GC-FID	100009700	0.7594	0.5388	0.6667	0.9474	0.7268	1.1654	0.6617	1.0326	0.7719	0.9674	1.6617	1.4987	2.1178	0.8296	0.797	0.406	0.9373	2.4286	3.4687	2.7769
9208	TAG50:4-FA20:3	Triacylglycerol	TAG Ester	54239	GC-FID	100010387	0.4	0.4286	0.4464	0.45	0.5821	0.7929	0.3893	0.6321	0.6	0.5321	2.0429	1.0821	1.6714	0.9714	0.775	0.4929	1.0286	2.5536	4.1643	3.4393
9209	TAG50:4-FA20:4	Triacylglycerol	TAG Ester	54054	GC-FID	100010202	0.6037	0.6229	0.6824	0.7699	0.7052	0.9694	0.6264	0.8399	0.7629	0.8276	1.7603	1.3631	1.9423	0.8591	1.0306	0.5704	0.9624	3.4313	4.6544	4.4707
9212	TAG50:5-FA14:0	Triacylglycerol	TAG Ester	54240	GC-FID	100010388	0.7697	0.5658	0.5329	1	0.9013	1.0987	0.5329	1.2105	0.8158	0.9145	1.5263	1.4211	2.1776	0.8355	0.7105	0.9408	0.875	2.4737	3.125	3.7895
9213	TAG50:5-FA14:1	Triacylglycerol	TAG Ester	53889	GC-FID	100010037	0.6221	0.5595	1.0355	0.9687	0.9562	1.1566	0.8017	0.9395	0.8017	0.6388	0.9061	0.739	1.0188	1.0981	0.6347	0.8351	0.9812	1.2693	1.0772	1.3528
9215	TAG50:5-FA16:0	Triacylglycerol	TAG Ester	54410	GC-FID	100010558	0.7607	0.7178	0.7178	1.1534	0.6564	1.0613	0.7791	0.8405	0.7607	0.8405	1.0307	1.0184	1.1656	0.7791	0.5828	0.7239	1.0061	2.3558	2.9448	2.5951
9216	TAG50:5-FA16:1	Triacylglycerol	TAG Ester	53890	GC-FID	100010038	0.507	0.662	0.8732	0.9085	0.507	0.507	0.7535	0.8662	0.662	0.507	1.2324	1	1.7817	0.6127	0.8803	0.6761	0.9366	1.6408	2.1056	1.8099
9218	TAG50:5-FA18:1	Triacylglycerol	TAG Ester	53553	GC-FID	100009701	0.6107	0.5034	0.5034	0.5034	0.5034	0.5034	0.5034	0.8255	0.5034	0.7047	0.9396	0.7785	1.0872	0.6644	0.7718	0.5034	1	1.3423	1.7718	2.0067
9219	TAG50:5-FA18:2	Triacylglycerol	TAG Ester	53372	GC-FID	100009520	0.7286	0.4357	0.4357	0.4357	0.4357	0.4357	0.7286	0.7143	1	0.4357	1.2571	1.0429	1.6357	0.9286	0.85	0.9286	0.6357	2.0714	2.0929	1.9071
9220	TAG50:5-FA18:3	Triacylglycerol	TAG Ester	54411	GC-FID	100010559	0.9118	0.7353	0.8162	1	0.7353	1.4044	0.8235	0.9191	0.7353	0.9632	1.25	1.4926	1.3897	1.0735	0.8971	0.7941	0.9265	1.8015	2.4926	2.6103
9223	TAG50:5-FA20:4	Triacylglycerol	TAG Ester	54590	GC-FID	100010738	0.4739	0.3348	0.6522	0.7609	0.4652	1.0565	0.5826	0.3348	0.7261	0.5261	1.2522	1	1.4043	0.787	0.6783	0.5043	0.6522	2.2174	2.9348	2.7435
9224	TAG50:5-FA20:5	Triacylglycerol	TAG Ester	54241	GC-FID	100010389	0.8398	0.5801	1.0221	0.9282	1.1492	1.1657	0.989	0.8066	1	0.7735	1.0552	0.895	1.2707	1.2099	0.8343	0.6022	0.8895	1.8729	2.0552	3.1492
9236	TAG50:6-FA20:4	Triacylglycerol	TAG Ester	54055	GC-FID	100010203	0.6532	0.7016	0.5242	0.9113	0.5242	1.0887	0.7742	1.2661	0.5242	0.5242	1.3952	0.5242	0.8871	0.871	0.7339	0.5242	0.8629	1.1694	1.7742	1.5645
9260	TAG51:0-FA16:0	Triacylglycerol	TAG Ester	54242	GC-FID	100010390	0.9786	0.8659	0.912	0.9604	0.807	1.5411	1.2852	1.4076	1.2038	1.1149	0.5281	0.4396	0.6087	0.5714	0.4581	0.3925	0.6446	1.4241	1.5758	2.0048
9261	TAG51:0-FA17:0	Triacylglycerol	TAG Ester	53709	GC-FID	100009857	1.1883	0.9521	0.8943	0.9681	0.8577	1.8793	1.3963	1.5724	1.5355	1.3738	0.7717	0.7147	0.9781	1.0219	0.7125	0.5205	0.9096	2.0885	2.4079	3.1501
9262	TAG51:0-FA18:0	Triacylglycerol	TAG Ester	53554	GC-FID	100009702	1.0679	0.9198	0.9031	1.0022	0.8915	1.6963	1.4819	1.6441	1.4907	1.3307	0.6941	0.6365	0.9411	0.7638	0.6223	0.5004	0.9243	2.1225	2.3509	2.8391
9271	TAG51:1-FA15:0	Triacylglycerol	TAG Ester	53373	GC-FID	100009521	0.6247	0.5131	0.5664	0.7355	0.5831	1.0412	0.788	0.8688	0.8263	0.8205	1.0521	0.8771	1.3278	0.9588	0.7022	0.6439	1.122	3.0271	3.5985	3.955
9272	TAG51:1-FA16:0	Triacylglycerol	TAG Ester	53710	GC-FID	100009858	0.8513	0.6523	0.6835	0.7727	0.6137	1.2797	0.8826	1.067	0.9906	0.9617	0.9691	0.8476	1.2453	0.8126	0.7523	0.5396	1.0094	2.7909	3.164	3.597
9274	TAG51:1-FA17:0	Triacylglycerol	TAG Ester	54412	GC-FID	100010560	0.6597	0.5247	0.5356	0.5739	0.4484	1.1754	0.6578	0.9139	0.8617	0.8331	1.0901	0.9263	1.401	0.8783	0.8137	0.5289	1.0737	3.0831	3.517	3.842
9275	TAG51:1-FA18:0	Triacylglycerol	TAG Ester	54591	GC-FID	100010739	0.6396	0.4867	0.5232	0.5705	0.5689	1.1182	0.7181	0.991	0.937	0.8963	1.009	0.8755	1.1752	0.7952	0.7532	0.556	1.042	2.6968	3.251	3.5862
9276	TAG51:1-FA18:1	Triacylglycerol	TAG Ester	53891	GC-FID	100010039	0.7408	0.533	0.5927	0.5631	0.5251	1.1814	0.7414	0.9268	0.8331	0.871	1.0946	0.9171	1.401	0.7717	0.776	0.5066	1.0732	3.0557	3.3906	3.6839
9285	TAG51:2-FA15:0	Triacylglycerol	TAG Ester	54243	GC-FID	100010391	0.6301	0.388	0.5836	0.5812	0.4724	0.9732	0.5402	0.7894	0.6625	0.7642	1.6222	1.0268	1.7303	0.8509	0.8044	0.5694	1.1696	3.5528	4.0055	4.03
9286	TAG51:2-FA16:0	Triacylglycerol	TAG Ester	53374	GC-FID	100009522	0.7512	0.6077	0.6197	0.6939	0.6769	1.0095	0.7212	0.8519	0.8467	0.7809	1.2618	0.9905	1.5103	0.8667	0.8507	0.6051	1.0229	2.6748	2.9521	2.986
9287	TAG51:2-FA16:1	Triacylglycerol	TAG Ester	53375	GC-FID	100009523	0.6084	0.482	0.4827	0.5705	0.4983	0.8472	0.6367	0.8769	0.6709	0.7133	1.3946	1.0584	1.6363	0.8576	0.9416	0.5147	1.132	3.1759	3.5679	3.7769
9288	TAG51:2-FA17:0	Triacylglycerol	TAG Ester	54056	GC-FID	100010204	0.6738	0.497	0.5049	0.545	0.4605	1.0152	0.6646	0.8475	0.7916	0.8007	1.449	1.0826	1.7442	0.8414	0.8554	0.5492	0.9848	3.3761	4.0498	3.6142
9289	TAG51:2-FA18:0	Triacylglycerol	TAG Ester	54592	GC-FID	100010740	0.83	0.7555	0.704	0.8435	0.713	0.9404	0.816	1.0031	0.8983	0.8692	1.1638	0.9969	1.2433	1.0227	0.8138	0.7342	0.9829	1.9647	2.2599	2.219
9290	TAG51:2-FA18:1	Triacylglycerol	TAG Ester	53555	GC-FID	100009703	0.6655	0.4963	0.5724	0.5411	0.5457	0.9472	0.6155	0.8073	0.7558	0.7462	1.3565	1.0528	1.6065	0.8256	0.8615	0.5713	1.1018	3.0179	3.4352	3.4207
9291	TAG51:2-FA18:2	Triacylglycerol	TAG Ester	54413	GC-FID	100010561	0.7831	0.5692	0.5926	0.616	0.5725	1.476	0.758	1.0046	0.9954	0.9862	1.4133	1.0915	1.9783	0.7764	0.9135	0.4981	1.0564	3.8847	4.7054	4.1705
9299	TAG51:3-FA15:0	Triacylglycerol	TAG Ester	54593	GC-FID	100010741	0.6099	0.4194	0.3736	0.5311	0.6392	1.0403	0.4451	0.837	0.8132	0.6007	1.7234	1.4212	1.8828	0.804	0.9011	0.4835	0.989	3.5128	4.2344	3.7363
9300	TAG51:3-FA16:0	Triacylglycerol	TAG Ester	53711	GC-FID	100009859	0.9824	0.9291	0.9677	1.0348	1.0514	1.0499	0.9948	1.0636	1.0032	0.9583	1.0055	0.9784	0.9956	1.0062	0.9555	0.9715	0.9726	1.0015	1.0763	1.0382
9301	TAG51:3-FA16:1	Triacylglycerol	TAG Ester	53376	GC-FID	100009524	0.629	0.4902	0.5061	0.4656	0.5983	0.5577	0.559	0.731	0.5123	0.5934	1.7924	1.2162	1.9263	1.0049	0.8428	0.5676	0.9951	2.8022	3.3096	3.2236
9302	TAG51:3-FA17:0	Triacylglycerol	TAG Ester	53377	GC-FID	100009525	0.8501	0.4928	0.562	0.6369	0.8156	1.0346	0.7003	0.8818	0.8847	0.9193	1.6484	1.1902	1.7983	1.1585	1.0432	0.6859	0.9654	2.804	3.7781	3.3141
9304	TAG51:3-FA18:1	Triacylglycerol	TAG Ester	53378	GC-FID	100009526	0.9677	0.9297	0.9425	1.016	0.9949	1.0263	0.9441	1.0652	0.9881	0.9521	1.0011	0.9568	0.9867	0.9989	0.9251	0.9243	0.9795	1.0071	1.099	1.0794
9305	TAG51:3-FA18:2	Triacylglycerol	TAG Ester	54244	GC-FID	100010392	0.7041	0.4035	0.4497	0.4919	0.4266	0.9877	0.5411	0.6802	0.6457	0.6933	1.6295	1.2659	2.1207	0.721	0.9869	0.4051	1.0123	3.4081	4.3167	3.6933
9306	TAG51:3-FA18:3	Triacylglycerol	TAG Ester	53712	GC-FID	100009860	0.9774	0.6836	0.9379	1	0.8757	2.0565	1.0565	1.5706	1.1412	1.1017	1.6554	1.322	1.3955	0.6949	0.8983	0.7514	0.8701	2.6384	3.7288	2.9831
9312	TAG51:4-FA15:0	Triacylglycerol	TAG Ester	53556	GC-FID	100009704	0.9867	0.7244	1.0222	0.8578	0.8844	1.2444	0.8533	0.8756	0.9511	0.84	1.5822	1.0533	1.6356	0.8489	0.9822	0.8267	1.0133	2.52	2.68	2.32
9313	TAG51:4-FA16:0	Triacylglycerol	TAG Ester	54414	GC-FID	100010562	1.0016	0.9717	0.9609	1.0396	0.9737	0.9644	1.0193	1.0292	1.0028	0.9087	1.0138	0.9802	0.9792	1.0306	0.9539	0.9215	1.0566	1.0035	1.1116	1.0281
9314	TAG51:4-FA16:1	Triacylglycerol	TAG Ester	54245	GC-FID	100010393	0.5126	0.4224	0.5957	0.6534	0.6065	0.9603	0.6859	0.5776	0.7004	0.6498	1.4404	1.2888	1.9458	1.0397	0.9386	0.5957	0.852	2.2094	2.8375	2.4296
9316	TAG51:4-FA18:1	Triacylglycerol	TAG Ester	54415	GC-FID	100010563	0.9846	0.875	0.9144	1.0393	1.0332	0.9915	1.0215	1.0569	1.0378	0.9098	1.05	0.9317	0.9572	0.9129	0.9265	0.9242	0.985	1.017	1.0183	1.0322
9317	TAG51:4-FA18:2	Triacylglycerol	TAG Ester	53557	GC-FID	100009705	0.7801	0.7251	0.6117	0.677	0.7285	0.8729	0.5052	0.5326	0.7148	0.7766	1.8247	1.1821	1.8729	0.9553	0.8625	0.457	1.0447	2.6632	3.5052	2.5498
9318	TAG51:4-FA18:3	Triacylglycerol	TAG Ester	54057	GC-FID	100010205	0.8831	0.613	0.6961	0.5299	0.8364	1.1844	0.774	1.0961	1.0078	0.9922	1.5117	1.4234	2.1922	1.1377	0.9143	0.6234	0.9455	2.9351	4.0519	2.5455
9320	TAG51:4-FA20:4	Triacylglycerol	TAG Ester	53713	GC-FID	100009861	1.0267	0.7595	0.7439	1.049	0.7996	1.3318	0.9243	1.0468	0.9332	1.0045	1.1604	0.8307	1.2361	0.9376	0.8218	0.6281	0.8196	2.2116	2.7372	2.6704
9329	TAG51:5-FA18:2	Triacylglycerol	TAG Ester	54058	GC-FID	100010206	0.795	0.5105	0.5105	0.5105	0.5105	0.5105	0.7782	0.8787	0.5105	0.8536	1.3389	0.9874	1.0126	0.5105	0.636	0.6862	1.1548	1.3222	1.6234	1.272
9330	TAG51:5-FA18:3	Triacylglycerol	TAG Ester	54416	GC-FID	100010564	0.883	0.6489	0.6489	0.6489	0.6489	0.6489	0.8191	0.9681	1.0957	0.7128	0.9894	0.6489	0.883	1.1596	0.6489	0.6489	1.0745	1.0106	1.8936	1.6383
9353	TAG52:0-FA16:0	Triacylglycerol	TAG Ester	53714	GC-FID	100009862	0.8889	0.773	0.7258	0.8393	0.761	1.3622	1.2892	1.2835	1.1914	1.1172	0.3556	0.3413	0.4605	0.5343	0.3754	0.3326	0.5637	1.1273	1.3054	1.7969
9355	TAG52:0-FA18:0	Triacylglycerol	TAG Ester	53892	GC-FID	100010040	1.0698	0.9723	0.9057	1.0277	0.9484	1.854	1.7161	1.7759	1.6319	1.4776	0.4499	0.4641	0.5911	0.7644	0.5189	0.4474	0.7667	1.4791	1.7307	2.3619
9357	TAG52:0-FA20:0	Triacylglycerol	TAG Ester	54059	GC-FID	100010207	1.0001	0.9671	0.9999	1.0836	0.9084	1.4029	1.2781	1.2789	1.1986	1.1132	0.2115	0.2059	0.2477	0.3096	0.2216	0.2029	0.3352	0.5351	0.6557	0.8608
9364	TAG52:1-FA16:0	Triacylglycerol	TAG Ester	54417	GC-FID	100010565	0.7584	0.6142	0.627	0.6645	0.5921	1.226	0.9005	1.0594	0.9765	1.0075	0.7721	0.6834	0.9925	0.7526	0.6149	0.5219	1.0584	2.6266	3.0526	3.8417
9365	TAG52:1-FA16:1	Triacylglycerol	TAG Ester	53379	GC-FID	100009527	0.7035	0.6926	0.6096	0.6752	0.6138	1.2383	0.9741	1.1823	1.0865	0.9993	0.8181	0.7504	1.0007	0.8131	0.6833	0.5209	0.978	2.0291	2.7032	3.5323
9367	TAG52:1-FA18:0	Triacylglycerol	TAG Ester	53715	GC-FID	100009863	0.7169	0.5644	0.5543	0.579	0.5164	1.2442	0.8653	1.0471	1.0051	0.9949	0.7763	0.7116	0.9688	0.7503	0.6269	0.4977	1.0625	2.5287	3.0563	3.8309
9368	TAG52:1-FA18:1	Triacylglycerol	TAG Ester	53558	GC-FID	100009706	0.7527	0.5332	0.5453	0.5753	0.485	1.2531	0.8336	1.0347	0.937	1.006	0.7931	0.7119	0.994	0.7114	0.6246	0.485	1.0334	2.463	2.9597	3.6713
9370	TAG52:1-FA20:0	Triacylglycerol	TAG Ester	53893	GC-FID	100010041	0.7717	0.729	0.7973	0.9004	0.6906	1.2347	1.0633	1.1849	0.9986	1.0014	0.5811	0.5711	0.7383	0.5299	0.4616	0.3762	0.7148	1.3947	1.7646	2.2945
9371	TAG52:1-FA20:1	Triacylglycerol	TAG Ester	53559	GC-FID	100009707	0.9889	0.7211	0.7704	0.8022	0.6826	1.4382	0.9889	1.2163	1.0111	1.0763	0.4973	0.4273	0.5886	0.4311	0.4007	0.3893	0.7947	1.8513	2.1343	2.4847
9378	TAG52:2-FA14:0	Triacylglycerol	TAG Ester	53716	GC-FID	100009864	0.7309	0.4748	0.5076	0.5891	0.4566	1.1471	0.6208	0.7989	0.6336	0.8054	1.146	0.854	1.1882	0.5961	0.6536	0.4555	1.2327	3.83	4.1958	4.4795
9381	TAG52:2-FA16:0	Triacylglycerol	TAG Ester	53717	GC-FID	100009865	0.7518	0.4863	0.5464	0.5865	0.4736	1.0654	0.6496	0.8776	0.777	0.8864	1.0972	0.9346	1.4424	0.7609	0.7418	0.5429	1.2401	3.3439	3.8795	4.2959
9382	TAG52:2-FA16:1	Triacylglycerol	TAG Ester	53560	GC-FID	100009708	0.61	0.4924	0.5016	0.5314	0.4429	1.0062	0.5976	0.8399	0.6899	0.7898	1.1714	0.9938	1.4334	0.8325	0.8174	0.5525	1.2423	3.0963	3.7899	4.2452
9384	TAG52:2-FA18:0	Triacylglycerol	TAG Ester	53380	GC-FID	100009528	0.7098	0.5071	0.5117	0.5871	0.4929	1.2554	0.7854	0.9785	0.9144	1.0014	0.9986	0.8597	1.2748	0.7471	0.6838	0.4511	1.0596	3.0327	3.6958	4.0909
9385	TAG52:2-FA18:1	Triacylglycerol	TAG Ester	53894	GC-FID	100010042	0.7301	0.4663	0.5107	0.5339	0.4494	1.0643	0.5888	0.8632	0.754	0.8444	1.1861	0.9357	1.4929	0.7439	0.7677	0.5249	1.2288	3.4051	3.7372	4.2152
9386	TAG52:2-FA18:2	Triacylglycerol	TAG Ester	53895	GC-FID	100010043	0.805	0.5047	0.5203	0.6042	0.5217	1.4038	0.8149	1.0172	1.0066	1.1034	1.0345	0.8423	1.3083	0.6864	0.6882	0.4274	0.9934	3.1897	3.7231	4.0146
9388	TAG52:2-FA20:0	Triacylglycerol	TAG Ester	54060	GC-FID	100010208	0.906	0.6458	0.7566	0.6024	0.6554	1.1807	0.988	1.0072	0.9928	0.9831	0.8916	0.8723	1.147	0.6554	0.7855	0.4193	1.0602	2.3422	2.6651	2.6024
9389	TAG52:2-FA20:1	Triacylglycerol	TAG Ester	53718	GC-FID	100009866	0.7648	0.6692	0.7187	0.7246	0.5718	1.276	0.7779	0.9945	0.9166	0.9816	1.0055	0.7593	1.2276	0.5899	0.5922	0.4841	1.2827	3.6409	3.6704	4.0268
9390	TAG52:2-FA20:2	Triacylglycerol	TAG Ester	54418	GC-FID	100010566	0.8048	0.5282	0.5857	0.6365	0.5879	1.055	0.6971	0.9099	0.7975	0.8893	1.2439	0.945	1.4646	0.7915	0.7996	0.5337	1.1649	3.6373	3.8578	3.9189
9393	TAG52:3-FA14:0	Triacylglycerol	TAG Ester	54061	GC-FID	100010209	0.5847	0.3332	0.4028	0.4101	0.3612	0.8233	0.4278	0.5036	0.4745	0.6055	1.5785	1.1455	1.6528	0.7464	0.8545	0.5894	1.3607	3.9163	4.6783	4.8144
9396	TAG52:3-FA16:0	Triacylglycerol	TAG Ester	53381	GC-FID	100009529	0.7782	0.4339	0.5276	0.5784	0.4716	1.0574	0.5944	0.8977	0.8103	0.8841	1.2873	0.9781	1.6794	0.6826	0.774	0.4224	1.0219	3.4509	3.864	3.6854
9397	TAG52:3-FA16:1	Triacylglycerol	TAG Ester	53896	GC-FID	100010044	0.5541	0.3779	0.4628	0.472	0.4092	0.7734	0.4336	0.6458	0.5587	0.5938	1.4856	1.1588	1.9033	0.8096	0.8649	0.5216	1.1351	3.3644	3.5698	3.8138
9399	TAG52:3-FA18:0	Triacylglycerol	TAG Ester	54246	GC-FID	100010394	0.7153	0.4421	0.5322	0.5456	0.4616	1.3392	0.7048	1.0088	0.9565	0.9912	1.7578	1.3914	2.1171	0.9645	0.948	0.5166	1.2316	4.5236	5.1889	5.1966
9400	TAG52:3-FA18:1	Triacylglycerol	TAG Ester	54594	GC-FID	100010742	0.7009	0.3913	0.4463	0.503	0.3849	0.974	0.4598	0.8207	0.723	0.7879	1.3746	1.026	1.7586	0.6883	0.7506	0.4601	1.063	3.4555	3.8671	3.7302
9401	TAG52:3-FA18:2	Triacylglycerol	TAG Ester	54247	GC-FID	100010395	0.7226	0.3557	0.4289	0.4982	0.3553	1.0172	0.4526	0.8081	0.7173	0.8132	1.3844	1.0358	1.7765	0.6637	0.7364	0.4027	0.9828	3.6795	4.1957	3.7894
9402	TAG52:3-FA18:3	Triacylglycerol	TAG Ester	53897	GC-FID	100010045	1.0066	0.677	0.6664	0.8157	0.6513	2.0292	1.0473	1.4688	1.4494	1.4096	1.5855	1.2064	1.8312	0.8909	0.6938	0.4932	0.9934	3.4167	4.1785	4.167
9403	TAG52:3-FA20:0	Triacylglycerol	TAG Ester	53561	GC-FID	100009709	0.6194	0.6387	0.9935	0.8323	0.7677	1.2194	0.7677	1.0774	0.6774	0.8968	1	0.7355	1.4774	0.9161	0.7097	0.6194	0.9032	2.271	2.9548	3.0129
9404	TAG52:3-FA20:1	Triacylglycerol	TAG Ester	53562	GC-FID	100009710	0.8013	0.5824	0.61	0.7758	0.4591	0.9926	0.6142	0.8013	0.6631	0.8289	1.4176	1.0074	1.8448	0.7141	0.814	0.5569	1.1711	4.0765	4.8098	4.4336
9405	TAG52:3-FA20:2	Triacylglycerol	TAG Ester	54248	GC-FID	100010396	0.4836	0.3593	0.4321	0.4368	0.3566	0.6864	0.3542	0.5533	0.4734	0.5395	1.5411	1.1544	1.7613	0.7196	0.8456	0.4768	1.1554	3.8381	4.1717	3.7643
9406	TAG52:3-FA20:3	Triacylglycerol	TAG Ester	54595	GC-FID	100010743	0.734	0.5711	0.6015	0.62	0.5681	1.0218	0.6608	0.8457	0.7942	0.8594	1.4252	1.113	1.7578	0.8365	0.9428	0.4767	0.9782	3.1696	3.7185	3.7219
9407	TAG52:3-FA22:1	Triacylglycerol	TAG Ester	53719	GC-FID	100009867	0.498	0.6988	0.498	0.8273	0.498	1.4217	0.6185	0.498	0.8273	0.7309	1.0683	0.6426	0.9157	0.498	0.498	0.498	1.004	1.5502	1.4779	1.51
9409	TAG52:4-FA14:0	Triacylglycerol	TAG Ester	54596	GC-FID	100010744	0.4854	0.2853	0.3091	0.3687	0.2966	0.62	0.3836	0.4348	0.4658	0.5235	1.7749	1.2073	2.0161	0.7117	0.8708	0.4872	1.1292	3.9369	4.4896	4.0578
9412	TAG52:4-FA16:0	Triacylglycerol	TAG Ester	54249	GC-FID	100010397	0.9121	0.53	0.5363	0.677	0.5191	1.1874	0.6376	1.0614	0.9013	0.9715	1.7228	1.252	2.1799	0.8312	0.8878	0.4606	1.0663	3.8236	4.5674	3.9767
9413	TAG52:4-FA16:1	Triacylglycerol	TAG Ester	54062	GC-FID	100010210	0.5487	0.3359	0.4158	0.3969	0.3387	0.6831	0.3527	0.6312	0.5753	0.6121	1.8645	1.2875	2.3718	0.7927	0.9628	0.4454	1.0372	3.5375	4.2739	3.5768
9415	TAG52:4-FA18:0	Triacylglycerol	TAG Ester	53382	GC-FID	100009530	0.7137	0.4489	0.5876	0.7011	0.517	0.9937	0.7768	0.8651	0.9357	0.9559	2.3531	1.6318	3.087	1.1072	1.2409	0.6053	1.6974	5.0189	7.2156	6.3758
9416	TAG52:4-FA18:1	Triacylglycerol	TAG Ester	53898	GC-FID	100010046	0.6521	0.3236	0.3793	0.4605	0.3687	0.9266	0.3822	0.6715	0.5958	0.7197	1.8673	1.3048	2.3528	0.7885	0.9124	0.4333	1.0734	3.8132	4.5285	3.8784
9417	TAG52:4-FA18:2	Triacylglycerol	TAG Ester	54597	GC-FID	100010745	0.8589	0.3323	0.3905	0.6439	0.339	0.9743	0.4062	0.9501	0.7155	0.7396	1.8602	1.2938	2.3861	0.7666	0.9038	0.3954	1.0257	4.2255	5.1538	3.9313
9418	TAG52:4-FA18:3	Triacylglycerol	TAG Ester	54419	GC-FID	100010567	0.8864	0.4172	0.56	0.6467	0.4614	1.398	0.5933	0.9872	0.8722	1.0128	1.7759	1.4372	2.3314	0.8558	0.9667	0.5034	1.0785	3.8257	4.8937	4.2478
9419	TAG52:4-FA20:0	Triacylglycerol	TAG Ester	53383	GC-FID	100009531	1	0.5918	0.5918	0.5918	0.5918	0.5918	0.5918	0.5918	0.6837	1.0714	0.5918	1.0612	1.3673	0.7143	0.8878	0.5918	1	2.1224	2.1837	1.949
9421	TAG52:4-FA20:2	Triacylglycerol	TAG Ester	53899	GC-FID	100010047	0.5142	0.3232	0.3333	0.4248	0.313	0.6748	0.5041	0.3923	0.4411	0.5467	1.8963	1.0793	2.0224	0.7927	0.9207	0.5569	1.0813	3.439	4.2866	3.4228
9422	TAG52:4-FA20:3	Triacylglycerol	TAG Ester	53900	GC-FID	100010048	0.446	0.287	0.4028	0.327	0.2783	0.5511	0.3038	0.535	0.5044	0.4731	1.8001	1.2167	2.138	0.7517	0.9903	0.3857	1.0097	3.1509	3.8887	3.3344
9423	TAG52:4-FA20:4	Triacylglycerol	TAG Ester	53563	GC-FID	100009711	0.9182	0.6802	0.7273	0.7678	0.737	1.0898	0.8688	0.9105	1.0121	0.9879	1.3318	1.1888	1.8907	0.8554	0.9439	0.4784	0.9493	3.0832	4.0457	3.857
9424	TAG52:4-FA22:1	Triacylglycerol	TAG Ester	54598	GC-FID	100010746	0.5352	0.5352	0.5352	0.5352	0.5352	0.5352	0.6338	0.7817	0.5352	0.6479	1.0211	0.5352	1	0.5352	0.5352	0.5352	0.5352	1.2254	1.3732	1.3944
9425	TAG52:4-FA22:4	Triacylglycerol	TAG Ester	53384	GC-FID	100009532	0.7159	0.3255	0.5938	0.5787	0.5079	0.7415	0.4567	0.737	0.5531	0.6933	1.7167	1.1756	1.8855	0.7265	0.8244	0.4943	1.2555	4.7762	5.9653	5.0354
9427	TAG52:5-FA14:0	Triacylglycerol	TAG Ester	53901	GC-FID	100010049	0.6833	0.3619	0.4803	0.4664	0.4002	0.7599	0.5244	0.5081	0.6833	0.7935	1.9977	1.3492	2.326	0.9281	1.0058	0.5696	1.2865	4.4954	5.8921	5.1473
9430	TAG52:5-FA16:0	Triacylglycerol	TAG Ester	54250	GC-FID	100010398	0.874	0.5088	0.5226	0.6694	0.5911	0.9906	0.6938	0.8406	0.8227	1.0664	1.8663	1.2197	2.1182	0.7901	1.0094	0.4762	1.1219	4.1443	4.9678	4.6107
9431	TAG52:5-FA16:1	Triacylglycerol	TAG Ester	54063	GC-FID	100010211	0.6604	0.3365	0.4843	0.4906	0.3805	0.7694	0.4266	0.7034	0.4969	0.6478	2.0105	1.4948	2.3553	0.848	1.0283	0.4413	0.9717	3.1897	4.2421	3.5199
9434	TAG52:5-FA18:1	Triacylglycerol	TAG Ester	54420	GC-FID	100010568	0.5104	0.2991	0.3223	0.4249	0.3236	0.6276	0.3553	0.5018	0.4725	0.5311	1.663	1.1612	2.0024	0.7436	1.0208	0.4164	0.9792	2.7558	3.3968	2.9805
9435	TAG52:5-FA18:2	Triacylglycerol	TAG Ester	54251	GC-FID	100010399	0.8263	0.3998	0.4765	0.5357	0.4277	0.9692	0.4044	0.9099	0.7228	0.8309	2.3905	1.6583	2.9297	0.9983	1.1331	0.602	1.1191	4.5764	5.3643	3.7664
9436	TAG52:5-FA18:3	Triacylglycerol	TAG Ester	53720	GC-FID	100009868	1.1744	0.4896	0.5248	0.7344	0.608	1.4304	0.6768	1.016	0.984	0.9504	2.4368	1.4976	2.7984	0.8768	1.1024	0.4416	0.9472	3.504	4.776	3.7216
9440	TAG52:5-FA20:3	Triacylglycerol	TAG Ester	53902	GC-FID	100010050	0.496	0.2809	0.3692	0.3828	0.4349	0.5798	0.333	0.5028	0.3805	0.5142	2.4417	1.5719	2.6274	1.0283	0.9717	0.5277	0.872	3.6602	4.6704	3.4202
9441	TAG52:5-FA20:4	Triacylglycerol	TAG Ester	53721	GC-FID	100009869	0.6657	0.4111	0.515	0.5197	0.4782	0.6634	0.5244	0.6698	0.6131	0.6739	1.8972	1.2642	2.1016	0.8514	1.0406	0.4823	0.9594	3.1574	3.9568	3.614
9442	TAG52:5-FA20:5	Triacylglycerol	TAG Ester	53722	GC-FID	100009870	1.1277	0.7899	0.9832	0.9462	0.9496	1.2924	1.0168	1.042	1.2891	1.1294	1.4605	0.9731	1.7042	0.8622	0.8874	0.4924	0.8084	2.4538	3.5109	3.442
9444	TAG52:5-FA22:5	Triacylglycerol	TAG Ester	53385	GC-FID	100009533	0.8395	0.5454	0.584	0.6162	0.5056	1.0649	0.7064	0.8019	0.978	0.9168	1.913	1.3902	2.3049	0.9512	1.2185	0.6688	1.6919	6.4219	8.6763	8.2963
9446	TAG52:6-FA14:0	Triacylglycerol	TAG Ester	54421	GC-FID	100010569	0.6631	0.6314	0.8571	0.8642	0.6843	1.351	0.7196	1.1287	0.97	0.963	1.9824	1.3792	2.1376	1.03	0.9171	0.6667	1.5767	4.4656	6.0564	5.7707
9449	TAG52:6-FA16:0	Triacylglycerol	TAG Ester	54599	GC-FID	100010747	1.0254	0.7986	0.6378	0.9773	0.8632	1.4419	1.1505	1.1436	1.211	1.1093	0.8935	0.6969	0.9828	0.7381	0.4866	0.4151	0.943	2.1677	2.9856	3.1189
9450	TAG52:6-FA16:1	Triacylglycerol	TAG Ester	53386	GC-FID	100009534	0.7699	0.4731	0.572	0.7742	0.5806	0.8989	0.6194	0.7957	0.6495	0.5376	1.6989	1.3247	2.0602	0.8215	1.1441	0.4731	0.8172	2.7742	3.6688	3.0753
9452	TAG52:6-FA18:1	Triacylglycerol	TAG Ester	54422	GC-FID	100010570	0.6074	0.4908	0.6319	0.4908	0.8957	0.9693	0.4908	0.8344	0.7362	0.4969	1	1	1.4785	0.7669	0.816	0.8957	1.0675	2.5583	3.5031	3.7178
9453	TAG52:6-FA18:2	Triacylglycerol	TAG Ester	53387	GC-FID	100009535	0.858	0.4894	0.7311	0.7674	0.7251	0.9849	0.6042	0.858	0.7976	0.7311	2.2779	1.0211	2.3807	0.8761	1.0755	0.6344	1.0453	2.9366	4.0906	2.6163
9454	TAG52:6-FA18:3	Triacylglycerol	TAG Ester	54064	GC-FID	100010212	0.8736	0.5659	0.5659	1.3681	0.6813	1.1264	0.6209	1	0.8736	0.8077	1.7527	1.4011	1.6868	0.5714	1.1264	0.6758	1.1319	2.4011	3.0275	2.3901
9458	TAG52:6-FA20:4	Triacylglycerol	TAG Ester	54065	GC-FID	100010213	0.7951	0.4203	0.5569	0.5884	0.5814	0.627	0.683	0.8757	0.7145	0.662	1.951	1.4291	2.5009	0.669	1.2995	0.5954	1.1909	3.303	3.8564	3.4921
9459	TAG52:6-FA20:5	Triacylglycerol	TAG Ester	53723	GC-FID	100009871	0.9821	0.9657	0.842	1.0835	0.9866	1.3115	1.0909	0.997	1.3934	1.2131	1.1192	0.8629	1.4158	0.7019	0.7079	0.4814	1.003	2.1133	2.8033	3.2936
9462	TAG52:6-FA22:6	Triacylglycerol	TAG Ester	54252	GC-FID	100010400	0.9253	0.6883	0.7198	0.6205	0.6264	1.2694	0.7866	1.0905	1	1.1701	1.5388	1.2075	2.0216	0.7827	0.8456	0.6283	1.4789	5.6067	7.8614	7.1672
9466	TAG52:7-FA16:0	Triacylglycerol	TAG Ester	53564	GC-FID	100009712	0.9808	0.8802	0.9087	1.0048	0.8259	1.5401	1.2976	1.3825	1.3564	1.1395	0.5448	0.4719	0.6188	0.5691	0.4847	0.3886	0.7527	1.3263	1.6835	2.0011
9468	TAG52:7-FA18:1	Triacylglycerol	TAG Ester	54423	GC-FID	100010571	0.7323	0.6004	0.6654	0.7736	0.4547	1.0157	0.8228	0.9843	0.8366	0.7657	1.0965	0.939	1.3012	0.6083	0.9291	0.5276	1.0276	2.3937	3.1398	3.2992
9474	TAG52:7-FA20:5	Triacylglycerol	TAG Ester	54066	GC-FID	100010214	0.6966	0.6069	0.7241	0.8483	0.9655	1.2966	0.8276	1.1931	1.0276	0.8621	1.3172	0.931	1.3793	0.8207	0.731	0.8621	1.2483	1.531	2.4138	1.9448
9477	TAG52:7-FA22:6	Triacylglycerol	TAG Ester	54600	GC-FID	100010748	0.6	0.6594	0.5625	0.7281	0.4469	1.1625	0.6375	0.8281	0.7875	0.5844	1.7156	1.2125	1.8063	1.1438	1.0313	0.7063	1.2969	3.55	4.2094	4.3688
9481	TAG52:8-FA16:1	Triacylglycerol	TAG Ester	53388	GC-FID	100009536	0.7171	0.6672	0.7756	0.822	0.5279	1.276	0.7825	1.2003	0.8581	1.006	0.994	0.7446	1.0903	0.7549	0.7016	0.5451	0.8719	2.0172	2.5967	3.147
9482	TAG52:8-FA18:2	Triacylglycerol	TAG Ester	53724	GC-FID	100009872	0.9419	0.8547	0.9942	0.6977	0.8547	1.686	0.9826	1.0756	1.1744	0.8488	1.2791	0.6977	1.1802	0.7616	0.9651	0.8023	1	2.3605	3.0698	2.7733
9497	TAG53:0-FA16:0	Triacylglycerol	TAG Ester	54601	GC-FID	100010749	0.8271	0.6343	0.8631	0.8263	0.6181	1.1957	0.9205	1.1648	1.181	1.0302	0.624	0.8477	0.9698	0.752	0.4717	0.3996	0.8734	2.1273	2.5313	2.6365
9507	TAG53:1-FA16:0	Triacylglycerol	TAG Ester	54602	GC-FID	100010750	0.8208	0.5653	0.5959	0.6652	0.5467	1.3779	0.8539	1.0595	0.9922	0.9832	0.8544	0.7505	1.0078	0.7936	0.6626	0.62	1.2025	3.2128	3.5692	4.3188
9509	TAG53:1-FA17:0	Triacylglycerol	TAG Ester	53725	GC-FID	100009873	0.5637	0.3807	0.4222	0.4059	0.3503	0.9936	0.55	0.7776	0.7891	0.6869	1.1929	0.9256	1.4354	1.0064	0.8319	0.7365	1.4919	4.2151	4.7126	5.6441
9510	TAG53:1-FA18:0	Triacylglycerol	TAG Ester	54424	GC-FID	100010572	0.5902	0.4206	0.4394	0.461	0.3842	1.102	0.6612	0.8906	0.8419	0.8291	1.0215	0.9785	1.3646	0.9665	0.873	0.676	1.4831	4.1816	4.6721	5.8058
9511	TAG53:1-FA18:1	Triacylglycerol	TAG Ester	54603	GC-FID	100010751	0.5872	0.4083	0.4551	0.4454	0.3407	1.066	0.5855	0.7745	0.7383	0.7825	1.1296	0.934	1.3573	0.7949	0.7537	0.5564	1.3851	4.0736	4.2926	5.255
9521	TAG53:2-FA16:0	Triacylglycerol	TAG Ester	54253	GC-FID	100010401	0.6129	0.444	0.4659	0.4342	0.3915	0.963	0.5812	0.755	0.7114	0.7425	1.184	1.037	1.4075	0.7254	0.8297	0.6614	1.4685	4.2385	4.6714	5.3087
9523	TAG53:2-FA17:0	Triacylglycerol	TAG Ester	54254	GC-FID	100010402	0.4577	0.2836	0.3237	0.2973	0.304	0.8178	0.3688	0.5275	0.5315	0.5813	1.3359	1.1605	1.7899	0.7954	0.8395	0.6023	1.4321	4.5034	4.8027	5.4318
9524	TAG53:2-FA18:0	Triacylglycerol	TAG Ester	53726	GC-FID	100009874	0.6881	0.6231	0.6654	0.7025	0.651	0.956	0.7312	0.8856	0.8643	0.8633	1.1561	1.1207	1.4085	0.8693	0.9674	0.7904	1.311	2.7918	2.9582	3.5891
9525	TAG53:2-FA18:1	Triacylglycerol	TAG Ester	54425	GC-FID	100010573	0.5779	0.364	0.435	0.4287	0.3365	0.8843	0.443	0.6747	0.629	0.6677	1.3028	1.1157	1.6877	0.8064	0.8739	0.6302	1.4835	4.1478	4.2221	4.9339
9526	TAG53:2-FA18:2	Triacylglycerol	TAG Ester	53727	GC-FID	100009875	0.7833	0.5052	0.4011	0.5298	0.5412	1.5989	0.7379	1.0577	0.8761	0.9763	1.7162	1.3018	2.3122	0.859	1.0237	0.5222	1.6348	5.7786	7.0312	7.4683
9535	TAG53:3-FA16:0	Triacylglycerol	TAG Ester	54255	GC-FID	100010403	0.6379	0.3543	0.462	0.467	0.3562	0.9459	0.549	0.7117	0.7005	0.6648	1.3959	1.0541	1.866	0.6961	0.907	0.5421	1.3471	3.9568	4.102	4.107
9537	TAG53:3-FA17:0	Triacylglycerol	TAG Ester	54067	GC-FID	100010215	0.8375	0.4389	0.5293	0.5226	0.4154	1.1893	0.5438	0.986	0.8811	0.7795	2.4444	1.8102	3.0899	1.014	1.2619	0.7795	1.742	6.4768	6.8063	6.8755
9538	TAG53:3-FA18:0	Triacylglycerol	TAG Ester	53728	GC-FID	100009876	0.9957	0.9504	0.9907	1.115	1.0058	1.009	0.9782	1.1059	1.0407	0.9427	0.9841	1.0269	0.9953	0.9893	0.9717	0.9988	1.012	1.1115	1.0049	1.0929
9539	TAG53:3-FA18:1	Triacylglycerol	TAG Ester	53389	GC-FID	100009537	0.9241	0.8473	0.9077	0.976	0.8752	0.9363	0.8555	0.9862	0.9165	0.8587	1.0414	1.0303	1.098	0.9317	0.9142	0.9415	1.0138	1.4111	1.3113	1.4216
9540	TAG53:3-FA18:2	Triacylglycerol	TAG Ester	53390	GC-FID	100009538	0.6585	0.3042	0.3655	0.4172	0.3418	0.9766	0.4827	0.7101	0.6069	0.7994	1.9805	1.4887	2.4653	0.9299	1.0255	0.5748	1.5473	5.5563	6.1995	5.7007
9548	TAG53:4-FA16:0	Triacylglycerol	TAG Ester	53391	GC-FID	100009539	0.5687	0.4471	0.4218	0.4471	0.3886	0.842	0.5608	0.6556	0.6461	0.6619	1.624	1.2938	2.0616	0.7757	0.951	0.5103	1.049	3.7646	4.1722	3.9194
9550	TAG53:4-FA17:0	Triacylglycerol	TAG Ester	54426	GC-FID	100010574	0.8005	0.652	0.9188	0.5963	0.6427	1.4826	0.8121	0.9814	0.8654	0.761	1.9327	1.645	1.9745	0.9466	1.0371	0.8794	1.3968	3.6241	4.3898	3.5661
9551	TAG53:4-FA18:0	Triacylglycerol	TAG Ester	53565	GC-FID	100009713	0.9872	0.907	0.9659	0.9973	1.0231	1.0243	1.0091	1.1191	1.0762	1.0027	0.9888	1.0306	1.0312	0.9561	0.95	0.9777	0.9858	0.986	1.0068	1.0424
9552	TAG53:4-FA18:1	Triacylglycerol	TAG Ester	53392	GC-FID	100009540	0.9933	0.9637	0.9928	1.0318	0.9816	1.0106	0.9901	1.0586	1.0081	0.9551	0.9821	0.9779	1.0067	0.9697	0.9473	0.9588	0.9833	1.0211	1.0364	1.0843
9553	TAG53:4-FA18:2	Triacylglycerol	TAG Ester	54256	GC-FID	100010404	0.864	0.7324	0.8392	0.8245	0.7723	1.0274	0.8399	0.9354	0.9079	0.8595	1.3683	1.1308	1.4867	0.8132	0.9726	0.8779	1.1097	2.2292	2.3653	2.2135
9554	TAG53:4-FA18:3	Triacylglycerol	TAG Ester	53729	GC-FID	100009877	0.8789	0.6028	0.6028	0.693	0.6028	1.7014	0.8394	0.9352	0.8113	0.8451	1.6676	1.7634	2.2592	0.9127	1.1549	0.693	1.1155	4.062	4.7042	3.9211
9558	TAG53:4-FA20:4	Triacylglycerol	TAG Ester	53903	GC-FID	100010051	0.9678	0.6384	0.5817	0.7465	0.7259	1.1274	1.0245	1.3514	0.9601	1.0167	1.9562	1.4749	2.5663	0.9833	1.166	0.713	1.2021	5.0605	5.5907	5.4775
9567	TAG53:5-FA18:1	Triacylglycerol	TAG Ester	54427	GC-FID	100010575	0.9958	0.936	1.0156	1.0908	0.9818	1.0774	0.9798	1.0939	1.053	0.9416	0.9714	0.9806	1.0117	0.9719	0.9761	0.9817	0.9939	1.0323	0.9654	1.0371
9568	TAG53:5-FA18:2	Triacylglycerol	TAG Ester	54257	GC-FID	100010405	0.9966	0.9526	1.0362	1.0383	1.0186	1.0324	1.0002	1.1103	1.0465	0.9446	0.9662	0.9855	1.0334	0.9944	0.9687	0.9538	0.9832	0.9893	0.9629	1.0268
9569	TAG53:5-FA18:3	Triacylglycerol	TAG Ester	53730	GC-FID	100009878	0.9539	0.8717	0.8586	0.8405	0.7813	0.9539	0.9408	1.1135	1.0641	0.9243	1.1826	1.1053	1.3141	0.9885	1.0395	0.8947	1.0115	1.4753	1.5674	1.3766
9572	TAG53:5-FA20:4	Triacylglycerol	TAG Ester	53731	GC-FID	100009879	0.721	0.5832	0.5993	0.6751	0.6016	1.1366	0.76	0.9483	0.8197	0.7577	1.9288	1.4466	2.2687	0.8772	1.0425	0.6659	1.1619	3.9403	4.5396	4.9874
9582	TAG53:6-FA18:1	Triacylglycerol	TAG Ester	53904	GC-FID	100010052	0.9363	0.9344	0.9988	1.0406	1.0089	1.0012	1.0072	1.0534	1.019	0.9367	0.9162	0.9811	1.0042	0.9423	0.924	0.9449	0.9611	0.9692	0.9157	1.0272
9583	TAG53:6-FA18:2	Triacylglycerol	TAG Ester	54428	GC-FID	100010576	0.9834	0.9606	1.009	0.9767	0.9718	1.0943	0.9595	1.0664	1.1299	0.9786	0.9765	0.9865	0.9984	0.9854	0.9291	0.9739	1.0067	1.0053	1.0135	1.0301
9584	TAG53:6-FA18:3	Triacylglycerol	TAG Ester	53566	GC-FID	100009714	1.0172	0.9622	1.0372	1.0832	0.9983	1.0402	1.0121	1.0625	1.1021	0.9877	0.9677	1.0034	0.9911	0.9702	0.9611	0.9869	0.9957	0.9969	0.9765	0.9919
9586	TAG53:6-FA20:4	Triacylglycerol	TAG Ester	53567	GC-FID	100009715	0.578	0.6416	0.711	0.8613	0.526	1.1734	0.6821	0.8324	0.763	0.6994	1.5954	1.052	1.3931	0.9364	1	0.526	1.2486	1.7341	2.8324	2.4162
9596	TAG53:7-FA18:3	Triacylglycerol	TAG Ester	54258	GC-FID	100010406	0.9556	0.9471	1.0364	1.0045	1.0215	1.0051	1.0072	1.0215	1.0551	0.8965	0.9189	0.9822	0.9625	0.9343	0.9928	0.9529	0.9412	0.9231	0.9252	1.0497
9605	TAG54:0-FA16:0	Triacylglycerol	TAG Ester	53732	GC-FID	100009880	0.8461	0.7781	0.7948	0.8052	0.6874	1.3564	1.1684	1.2481	1.2701	1.043	0.3142	0.2641	0.376	0.4045	0.3233	0.3154	0.5494	0.957	1.1084	1.472
9607	TAG54:0-FA18:0	Triacylglycerol	TAG Ester	54068	GC-FID	100010216	0.6947	0.563	0.6038	0.6043	0.5288	1.2463	1.0656	1.1467	1.1799	0.9738	0.4064	0.4577	0.656	0.647	0.4969	0.4859	0.9189	1.9858	2.2722	3.2051
9616	TAG54:1-FA16:0	Triacylglycerol	TAG Ester	54429	GC-FID	100010577	0.8097	0.5744	0.6117	0.6178	0.5361	1.3713	0.932	1.1058	1.101	0.9968	0.5504	0.5022	0.7278	0.4815	0.4372	0.4287	1.0032	2.3551	2.6685	3.2791
9619	TAG54:1-FA18:0	Triacylglycerol	TAG Ester	54069	GC-FID	100010217	0.6027	0.4647	0.4774	0.4869	0.4125	1.1552	0.8383	1.0047	0.9953	0.9145	0.8903	0.901	1.2626	0.9154	0.8268	0.7878	1.743	4.5462	5.3105	7.2661
9620	TAG54:1-FA18:1	Triacylglycerol	TAG Ester	53568	GC-FID	100009716	0.6557	0.4651	0.4999	0.4976	0.4533	1.1631	0.7991	1.0146	0.9681	0.9548	0.9854	0.9342	1.3283	0.9238	0.8319	0.7154	1.6675	4.2595	4.9006	6.5701
9621	TAG54:1-FA20:0	Triacylglycerol	TAG Ester	54430	GC-FID	100010578	0.7901	0.5982	0.6656	0.6252	0.5393	1.4062	0.9516	1.1202	1.1333	1.0484	0.5602	0.5496	0.725	0.531	0.5075	0.4316	0.8982	1.9201	2.1786	2.7824
9622	TAG54:1-FA20:1	Triacylglycerol	TAG Ester	54431	GC-FID	100010579	0.8197	0.5581	0.6047	0.5424	0.4414	1.401	0.9058	1.0974	1.0901	1.0029	0.5554	0.4907	0.6569	0.4335	0.4308	0.4264	0.9971	2.6312	2.932	3.6515
9642	TAG54:2-FA16:0	Triacylglycerol	TAG Ester	53733	GC-FID	100009881	0.7891	0.5078	0.6358	0.56	0.4457	1.2236	0.7195	0.973	0.9772	0.9919	1.0081	0.8474	1.2121	0.6588	0.6574	0.6314	1.5659	4.2741	4.8871	5.261
9645	TAG54:2-FA18:0	Triacylglycerol	TAG Ester	54259	GC-FID	100010407	0.5117	0.3303	0.3867	0.3366	0.317	0.9856	0.5609	0.754	0.785	0.7525	1.177	1.0144	1.5414	0.8138	0.8415	0.645	1.7412	4.9013	5.5587	6.6328
9646	TAG54:2-FA18:1	Triacylglycerol	TAG Ester	54070	GC-FID	100010218	0.5857	0.3396	0.4062	0.3591	0.3185	0.9612	0.526	0.7639	0.7647	0.7686	1.232	1.0388	1.5654	0.7759	0.818	0.6781	1.7598	4.9621	5.3739	6.56
9647	TAG54:2-FA18:2	Triacylglycerol	TAG Ester	54432	GC-FID	100010580	0.6444	0.4535	0.4633	0.4719	0.3979	1.3257	0.7672	1.0195	0.9967	1.0514	1.0687	1.0033	1.436	0.7533	0.7665	0.582	1.6147	4.873	5.5502	6.366
9649	TAG54:2-FA20:0	Triacylglycerol	TAG Ester	53905	GC-FID	100010053	0.8683	0.475	0.5882	0.4592	0.5162	1.1694	0.7068	1.0202	1.0035	1.0597	0.8982	0.6936	0.9956	0.6155	0.5733	0.3468	0.9965	2.3398	2.9113	3.0685
9650	TAG54:2-FA20:1	Triacylglycerol	TAG Ester	53393	GC-FID	100009541	0.9003	0.5174	0.5769	0.5511	0.4642	1.3109	0.7469	0.988	0.9546	1.012	0.9542	0.7734	1.1632	0.5591	0.611	0.6135	1.5208	4.1437	4.6133	5.2589
9651	TAG54:2-FA20:2	Triacylglycerol	TAG Ester	53394	GC-FID	100009542	0.6864	0.3711	0.3908	0.3989	0.3601	1.0046	0.6764	0.8128	0.7908	0.8351	1.2448	0.9954	1.4806	0.7645	0.8505	0.6302	1.5456	4.3292	5.1973	5.5418
9658	TAG54:3-FA16:0	Triacylglycerol	TAG Ester	53569	GC-FID	100009717	0.6107	0.3848	0.414	0.3685	0.3812	0.9039	0.5062	0.6887	0.6755	0.6938	1.3217	1.0961	1.6817	0.7537	0.8373	0.5853	1.496	4.5035	5.2355	5.4927
9659	TAG54:3-FA16:1	Triacylglycerol	TAG Ester	54260	GC-FID	100010408	0.5791	0.399	0.4906	0.4888	0.4361	0.9237	0.5199	0.7077	0.6892	0.7245	1.3096	1.0763	1.5657	0.6455	0.7341	0.6401	1.4747	3.93	4.4744	4.9315
9661	TAG54:3-FA18:0	Triacylglycerol	TAG Ester	54604	GC-FID	100010752	0.723	0.3927	0.4416	0.4418	0.3912	1.3112	0.6622	0.9539	0.9316	1.0461	1.7725	1.5132	2.3453	0.9534	1.0762	0.6965	1.9038	6.5929	7.7723	7.8202
9662	TAG54:3-FA18:1	Triacylglycerol	TAG Ester	53906	GC-FID	100010054	0.5834	0.3221	0.402	0.3506	0.3275	0.8789	0.4271	0.6889	0.6419	0.7195	1.3901	1.1211	1.7993	0.7033	0.7983	0.584	1.5469	4.587	4.9777	5.5888
9663	TAG54:3-FA18:2	Triacylglycerol	TAG Ester	54433	GC-FID	100010581	0.5761	0.2854	0.3384	0.3073	0.3232	1.0502	0.4929	0.7616	0.6775	0.8159	1.4004	1.1749	1.9168	0.6969	0.8382	0.526	1.4842	5.2254	6.0081	5.9339
9664	TAG54:3-FA18:3	Triacylglycerol	TAG Ester	54605	GC-FID	100010753	1.0714	0.5575	0.5198	0.6548	0.6607	1.3155	0.996	1.004	1.2857	1.0714	1.3194	0.9087	1.0873	0.8135	1.1091	0.7857	1.2262	2.6329	3.4861	3.5258
9666	TAG54:3-FA20:1	Triacylglycerol	TAG Ester	54434	GC-FID	100010582	0.7269	0.438	0.5305	0.4701	0.4497	1.1148	0.6496	0.8487	0.802	0.8577	1.1518	0.8852	1.3444	0.5141	0.6015	0.4684	1.4059	4.4189	4.8749	4.8403
9667	TAG54:3-FA20:2	Triacylglycerol	TAG Ester	54261	GC-FID	100010409	0.5155	0.3241	0.347	0.3232	0.305	0.7727	0.4216	0.5977	0.5493	0.6364	1.4603	1.1234	1.8091	0.6846	0.8766	0.5951	1.5709	4.9471	5.329	5.4192
9668	TAG54:3-FA20:3	Triacylglycerol	TAG Ester	53395	GC-FID	100009543	0.5354	0.3801	0.4148	0.4102	0.342	0.9414	0.643	0.7437	0.6881	0.7756	1.4186	1.0699	1.6947	0.8595	0.921	0.5639	1.3033	4.0722	4.6803	5.0439
9674	TAG54:4-FA16:0	Triacylglycerol	TAG Ester	53734	GC-FID	100009882	0.4913	0.2976	0.3227	0.3411	0.28	0.7283	0.427	0.5648	0.5268	0.5986	1.4493	1.1383	1.8204	0.6895	0.8617	0.5154	1.1928	4.1154	4.7441	4.4642
9675	TAG54:4-FA16:1	Triacylglycerol	TAG Ester	53570	GC-FID	100009718	0.3905	0.2527	0.3198	0.2938	0.2423	0.5677	0.335	0.4914	0.4169	0.481	1.5428	1.1077	1.808	0.745	0.8923	0.5231	1.2178	3.8241	4.3359	4.0507
9677	TAG54:4-FA18:0	Triacylglycerol	TAG Ester	53907	GC-FID	100010055	0.8035	0.504	0.4746	0.5073	0.4593	1.4639	0.7627	1.0406	0.9594	1.1393	2.4146	1.8729	3.0559	1.1956	1.3548	0.7849	1.8249	7.5056	8.8994	8.4998
9678	TAG54:4-FA18:1	Triacylglycerol	TAG Ester	54435	GC-FID	100010583	0.5209	0.2555	0.317	0.3256	0.262	0.8519	0.3652	0.6099	0.5392	0.6548	1.521	1.1481	1.9086	0.6179	0.7802	0.4392	1.1865	4.3608	4.592	4.3846
9679	TAG54:4-FA18:2	Triacylglycerol	TAG Ester	54262	GC-FID	100010410	0.5421	0.2416	0.2794	0.3197	0.2424	0.8481	0.3469	0.616	0.5441	0.6384	1.6154	1.1519	2.0167	0.5875	0.7835	0.4374	1.2086	4.8624	5.2121	5.0364
9680	TAG54:4-FA18:3	Triacylglycerol	TAG Ester	54436	GC-FID	100010584	0.739	0.37	0.5046	0.5801	0.416	1.4251	0.7503	0.8693	1.0282	0.9926	1.7803	1.4459	2.1207	0.9101	1.0074	0.6635	1.4789	5.2462	6.317	6.0043
9682	TAG54:4-FA20:1	Triacylglycerol	TAG Ester	54263	GC-FID	100010411	0.5455	0.3692	0.4406	0.379	0.3315	1.0909	0.3538	0.5483	0.6559	0.6014	1.1077	0.9091	1.4839	0.5301	0.6154	0.4587	1.1762	3.8699	4.3105	4.3329
9683	TAG54:4-FA20:2	Triacylglycerol	TAG Ester	53908	GC-FID	100010056	0.4716	0.2445	0.3625	0.2952	0.2884	0.6991	0.3288	0.5011	0.4626	0.5406	1.641	1.1068	1.9955	0.7061	0.8932	0.4649	1.1922	4.5707	5.2891	4.7247
9684	TAG54:4-FA20:3	Triacylglycerol	TAG Ester	53909	GC-FID	100010057	0.4555	0.2619	0.307	0.2591	0.2473	0.6164	0.3152	0.5229	0.4462	0.525	1.4752	1.1213	1.9404	0.686	0.8787	0.4508	1.1589	3.9314	4.3704	4.0692
9685	TAG54:4-FA20:4	Triacylglycerol	TAG Ester	54437	GC-FID	100010585	0.7499	0.4654	0.4485	0.5868	0.4845	1.1736	0.7568	0.9898	0.875	1.0102	1.5669	1.4377	2.193	1.0823	1.1478	0.6574	1.4181	4.9276	6.1567	6.1248
9686	TAG54:4-FA22:1	Triacylglycerol	TAG Ester	54438	GC-FID	100010586	0.5928	0.3324	0.7258	0.3324	0.3324	0.9695	0.4765	0.7202	0.5651	0.626	1.313	1.0249	1.4515	0.8643	0.8366	0.4986	0.9751	3.2521	3.0859	3.5291
9687	TAG54:4-FA22:4	Triacylglycerol	TAG Ester	53571	GC-FID	100009719	0.7586	0.4324	0.4844	0.4431	0.4506	0.8938	0.6481	0.6803	0.7076	0.7291	1.2833	1.1062	1.8519	0.6363	0.8664	0.6025	1.2344	4.5982	5.728	5.353
9692	TAG54:5-FA16:0	Triacylglycerol	TAG Ester	54439	GC-FID	100010587	0.7479	0.4259	0.4657	0.514	0.4054	0.9784	0.6068	0.8062	0.7364	0.7497	1.7695	1.3541	2.3567	0.922	1.0797	0.5725	1.3759	5.1793	5.9598	5.5035
9693	TAG54:5-FA16:1	Triacylglycerol	TAG Ester	53735	GC-FID	100009883	0.4197	0.2612	0.2979	0.2638	0.2648	0.4347	0.3247	0.4853	0.365	0.4213	1.6531	1.2282	2.1745	0.7672	1.0186	0.4972	0.9814	3.6758	4.1002	3.6128
9695	TAG54:5-FA18:0	Triacylglycerol	TAG Ester	54440	GC-FID	100010588	0.7677	0.5118	0.4737	0.4478	0.4296	1.3953	0.8804	0.9992	0.9977	0.9764	2.5651	1.9254	3.1379	1.1729	1.5628	0.8332	2.0442	7.2201	9.8919	8.361
9696	TAG54:5-FA18:1	Triacylglycerol	TAG Ester	53736	GC-FID	100009884	0.6552	0.283	0.325	0.3642	0.3244	0.8799	0.388	0.6664	0.6094	0.7358	1.9243	1.3781	2.5181	0.7525	0.9863	0.5118	1.1904	4.6559	5.6299	4.6427
9697	TAG54:5-FA18:2	Triacylglycerol	TAG Ester	53910	GC-FID	100010058	0.8897	0.3494	0.406	0.4935	0.3352	1.2672	0.4918	0.974	0.8757	0.93	2.8575	1.973	3.7628	0.9236	1.3067	0.5417	1.6016	7.197	8.7522	6.5547
9698	TAG54:5-FA18:3	Triacylglycerol	TAG Ester	54441	GC-FID	100010589	0.8046	0.484	0.5626	0.5635	0.4506	1.2527	0.6704	0.9483	0.9619	0.9209	2.242	1.7289	3.0184	0.8431	1.0252	0.6011	1.4476	5.2099	6.136	5.274
9701	TAG54:5-FA20:2	Triacylglycerol	TAG Ester	53396	GC-FID	100009544	0.3946	0.262	0.3067	0.2556	0.2572	0.4681	0.3003	0.3866	0.4297	0.4313	1.7796	1.1294	2.1709	0.655	0.9393	0.3562	1.0703	4.2268	4.7524	3.5304
9702	TAG54:5-FA20:3	Triacylglycerol	TAG Ester	53737	GC-FID	100009885	0.4173	0.221	0.2571	0.2806	0.2116	0.658	0.2826	0.4428	0.3912	0.4904	1.9348	1.318	2.4138	0.6506	0.9371	0.4214	1.0629	3.909	4.574	3.5548
9703	TAG54:5-FA20:4	Triacylglycerol	TAG Ester	54264	GC-FID	100010412	0.5052	0.3002	0.327	0.3473	0.2926	0.6971	0.3577	0.5479	0.5134	0.5672	1.4301	1.1721	1.9638	0.7269	0.9175	0.456	1.0825	3.8283	4.2814	4.0789
9704	TAG54:5-FA20:5	Triacylglycerol	TAG Ester	54265	GC-FID	100010413	0.8571	0.6228	0.7153	0.779	0.8674	1.7369	0.9517	1.1141	1.2847	1.1367	1.2662	1.3135	2.2261	0.8469	0.9702	0.6454	1.11	4.5982	5.2086	6.0473
9705	TAG54:5-FA22:1	Triacylglycerol	TAG Ester	54442	GC-FID	100010590	0.6306	0.6306	0.6306	0.6306	0.6306	0.6306	0.6306	0.6306	0.6847	0.8468	1.4414	0.8018	1.2973	0.6306	0.9189	0.6667	1	2.991	3.7568	3.2162
9706	TAG54:5-FA22:4	Triacylglycerol	TAG Ester	54071	GC-FID	100010219	0.5849	0.3253	0.3885	0.3211	0.3827	0.599	0.4077	0.4967	0.4592	0.4967	1.7013	1.1173	2.203	0.6913	0.8827	0.5391	1.3702	4.8378	5.6697	4.8236
9707	TAG54:5-FA22:5	Triacylglycerol	TAG Ester	54606	GC-FID	100010754	0.8251	0.5923	0.5181	0.5741	0.5412	1.0768	0.788	0.9684	0.9779	0.9821	1.6783	1.2732	2.2117	0.9964	1.1368	0.6789	1.5812	5.9818	7.0388	6.9365
9712	TAG54:6-FA16:0	Triacylglycerol	TAG Ester	53572	GC-FID	100009720	0.842	0.6203	0.6296	0.6482	0.5957	1.1667	0.7512	1.0233	0.9494	1.0036	1.7126	1.424	2.6307	0.9948	1.1837	0.588	1.4147	5.3561	6.7747	6.0159
9713	TAG54:6-FA16:1	Triacylglycerol	TAG Ester	53738	GC-FID	100009886	0.3829	0.3122	0.3049	0.284	0.294	0.6162	0.3657	0.5917	0.5526	0.4673	1.6325	1.353	2.3657	0.7877	1.0118	0.4646	1.0935	3.9837	4.9519	4.265
9716	TAG54:6-FA18:1	Triacylglycerol	TAG Ester	54072	GC-FID	100010220	0.6084	0.3205	0.3762	0.3899	0.3111	0.8638	0.3642	0.8072	0.6607	0.6692	1.9751	1.4859	2.653	0.7232	1.084	0.4139	1.2879	4.6238	5.5767	4.97
9717	TAG54:6-FA18:2	Triacylglycerol	TAG Ester	54073	GC-FID	100010221	0.9514	0.3443	0.41	0.6513	0.408	1.0986	0.3678	1.0486	0.7151	0.7788	2.5287	1.7558	3.5223	0.7464	1.2683	0.4826	1.2506	5.5841	6.6601	5.2202
9718	TAG54:6-FA18:3	Triacylglycerol	TAG Ester	53739	GC-FID	100009887	1.051	0.3653	0.6347	0.649	0.502	1.0551	0.6755	0.9857	1.0143	1.0959	2.351	1.7878	3.0531	0.9571	1.2694	0.6163	1.2776	3.9061	6.302	4.102
9722	TAG54:6-FA20:3	Triacylglycerol	TAG Ester	54074	GC-FID	100010222	0.5742	0.2871	0.497	0.4415	0.3643	0.8782	0.4101	0.7961	0.5935	0.5621	3.4596	2.0265	4.111	0.994	1.544	0.5887	1.2666	4.801	5.9855	4.2678
9723	TAG54:6-FA20:4	Triacylglycerol	TAG Ester	53911	GC-FID	100010059	0.5864	0.3321	0.4404	0.4274	0.3981	0.7511	0.4189	0.6981	0.5785	0.7065	1.9972	1.4858	2.7184	0.8074	1.2343	0.539	1.2535	4.3445	5.1965	4.3338
9724	TAG54:6-FA20:5	Triacylglycerol	TAG Ester	54607	GC-FID	100010755	0.7075	0.4921	0.5687	0.5831	0.6075	1.0924	0.721	0.8031	0.8671	0.8788	1.5106	1.1681	2.0324	0.7823	0.9283	0.5083	1.1356	3.324	4.0469	4.0829
9727	TAG54:6-FA22:5	Triacylglycerol	TAG Ester	53397	GC-FID	100009545	0.6064	0.3526	0.4047	0.3975	0.3634	0.698	0.4226	0.6274	0.6663	0.6633	1.8887	1.466	2.5435	0.8674	1.0835	0.6357	1.6271	5.9216	7.147	6.6555
9728	TAG54:6-FA22:6	Triacylglycerol	TAG Ester	54608	GC-FID	100010756	0.9933	0.6886	0.6781	0.699	0.5794	1.3465	1.0067	1.1294	1.1112	1.2198	1.3488	1.1436	1.9137	0.9046	0.9019	0.5811	1.5298	5.4456	7.3027	6.6185
9733	TAG54:7-FA16:1	Triacylglycerol	TAG Ester	54266	GC-FID	100010414	0.6188	0.5091	0.5483	0.4778	0.4935	0.611	0.5796	0.6292	0.6527	0.7833	1.6031	1.3734	2.5091	0.8407	1.0392	0.4543	0.9608	4.0339	5.564	4.4595
9735	TAG54:7-FA18:1	Triacylglycerol	TAG Ester	53573	GC-FID	100009721	0.6584	0.364	0.4315	0.7034	0.2876	1.0067	0.6921	0.9933	0.9079	0.7303	1.3371	0.9596	2.0652	0.7483	0.8472	0.5393	1.3303	4.4562	4.5978	5.018
9736	TAG54:7-FA18:2	Triacylglycerol	TAG Ester	54075	GC-FID	100010223	1.1744	0.4769	0.6154	0.4769	0.9179	1	0.6513	0.8051	0.7744	1.0718	2.2308	1.959	3.1128	0.9897	1.4103	0.6667	1.559	5.2154	7.8769	5.359
9737	TAG54:7-FA18:3	Triacylglycerol	TAG Ester	53398	GC-FID	100009546	1.0092	0.7097	0.5945	0.9816	0.7281	1.212	0.9585	1.1014	1.1382	0.8802	1.6037	1.3963	1.7788	1.0691	0.9631	0.8203	1.1705	2.4424	3.9124	2.7604
9741	TAG54:7-FA20:4	Triacylglycerol	TAG Ester	53574	GC-FID	100009722	0.8362	0.5047	0.5461	0.742	0.5876	1.2429	0.6328	0.968	0.7119	0.6403	2.5951	1.9096	3.838	1.032	1.4087	0.7345	1.2881	4.968	6.177	4.7684
9742	TAG54:7-FA20:5	Triacylglycerol	TAG Ester	53399	GC-FID	100009547	0.6116	0.5903	0.6989	0.7273	0.5856	1.0579	0.6517	0.9941	1.1027	1.0508	1.2916	1.1358	1.8914	0.7509	0.9185	0.4888	1.0059	3.7379	3.9622	4.6139
9744	TAG54:7-FA22:5	Triacylglycerol	TAG Ester	54443	GC-FID	100010591	0.5949	0.5146	0.3942	0.6569	0.7336	1	0.6423	0.6387	0.5912	0.5766	2.1642	1.5073	2.5985	1	1.0803	0.5438	1.6095	5.8504	7.438	6.2701
9745	TAG54:7-FA22:6	Triacylglycerol	TAG Ester	54609	GC-FID	100010757	0.823	0.5988	0.5653	0.6111	0.5099	1.0014	0.6165	0.8927	0.864	0.9952	1.7799	1.4101	2.3411	0.9125	1.1237	0.6364	1.6343	6.6562	8.1955	7.7191
9752	TAG54:8-FA18:2	Triacylglycerol	TAG Ester	53400	GC-FID	100009548	0.5827	0.5827	0.6978	0.5827	0.5827	1	0.5827	1.4317	0.7698	0.6906	1.1871	1.0935	1.4101	1.0072	0.9137	0.8273	0.7266	2.8777	4.446	3.5108
9753	TAG54:8-FA18:3	Triacylglycerol	TAG Ester	53740	GC-FID	100009888	0.7155	0.5862	0.5862	0.5862	0.5862	0.5862	0.5862	0.5862	1.1724	0.5862	1.25	0.8362	1.0776	0.5862	0.5862	0.6724	0.9914	1.3103	1.7672	1.6552
9756	TAG54:8-FA20:4	Triacylglycerol	TAG Ester	53741	GC-FID	100009889	0.6014	0.6713	0.5105	0.5105	0.5105	0.5105	0.5105	0.5105	0.5105	0.6923	1.2168	0.958	1.3916	0.9371	1.042	0.5105	1.0699	1.6084	1.8881	1.6434
9757	TAG54:8-FA20:5	Triacylglycerol	TAG Ester	54444	GC-FID	100010592	0.7302	0.6984	0.881	0.6349	0.7937	0.8413	1.0397	0.7619	0.9762	1.119	1.5794	1.4603	1.8492	0.7143	0.9286	1.0317	0.6349	2.6746	3.1429	3.4524
9760	TAG54:8-FA22:6	Triacylglycerol	TAG Ester	54076	GC-FID	100010224	0.8284	0.5247	0.785	0.8008	0.572	0.8245	0.4576	0.8245	0.6627	0.9467	2.2091	1.4832	2.8205	0.8915	1.14	0.6193	1.2465	5.8619	8.2327	6.288
9783	TAG55:1-FA16:0	Triacylglycerol	TAG Ester	54267	GC-FID	100010415	0.7325	0.6058	0.5955	0.6869	0.617	1.1146	0.8052	1	0.8555	0.987	1.1659	0.9469	1.3523	0.6598	0.7679	0.5182	1	3.4231	4.5955	4.0624
9787	TAG55:1-FA18:1	Triacylglycerol	TAG Ester	54610	GC-FID	100010758	0.6959	0.38	0.3994	0.4816	0.302	0.8657	0.5275	0.7363	0.8309	0.7223	1.3779	1.1343	1.7453	0.8629	0.8448	0.7209	1.4892	4.8379	5.4976	6.4301
9801	TAG55:2-FA18:1	Triacylglycerol	TAG Ester	54268	GC-FID	100010416	0.5593	0.3557	0.2746	0.246	0.2809	0.858	0.4312	0.7007	0.5599	0.6982	1.3697	1.1363	1.6956	0.8637	0.8307	0.8377	1.889	5.7546	6.0875	7.4312
9802	TAG55:2-FA18:2	Triacylglycerol	TAG Ester	53742	GC-FID	100009890	0.7318	0.4916	0.5866	0.4637	0.4637	1.1341	0.6536	0.743	0.8659	0.8492	1.3073	1.3184	1.5475	0.8268	0.8212	0.5978	1.162	4.6089	5.4804	6.1453
9814	TAG55:3-FA18:1	Triacylglycerol	TAG Ester	54077	GC-FID	100010225	0.5244	0.3026	0.329	0.3151	0.2782	0.8099	0.3572	0.513	0.5502	0.6086	1.5496	1.1483	1.9384	0.7359	0.8517	0.707	1.8866	5.7221	6.1141	6.5957
9815	TAG55:3-FA18:2	Triacylglycerol	TAG Ester	53575	GC-FID	100009723	0.4333	0.3071	0.3738	0.3143	0.3262	1.0667	0.5238	0.5238	0.6524	0.6619	1.5357	1.319	2.0952	0.6929	0.9333	0.6857	1.7738	6.6095	7.1214	7.1095
9827	TAG55:4-FA18:1	Triacylglycerol	TAG Ester	54611	GC-FID	100010759	0.3806	0.2372	0.2657	0.245	0.2361	0.5614	0.2802	0.5163	0.4278	0.4718	1.4257	1.1574	1.9808	0.6458	0.8426	0.5282	1.3982	4.421	4.7126	5.0704
9828	TAG55:4-FA18:2	Triacylglycerol	TAG Ester	54078	GC-FID	100010226	0.4026	0.2515	0.3154	0.2733	0.2471	0.7064	0.327	0.5291	0.5988	0.5625	1.7398	1.2878	2.0247	0.5741	0.8285	0.4811	1.2907	5.3067	5.9244	5.657
9842	TAG55:5-FA18:1	Triacylglycerol	TAG Ester	53912	GC-FID	100010060	0.6018	0.4053	0.4593	0.5102	0.4603	0.6833	0.5662	0.5794	0.5285	0.4878	1.609	1.1487	1.6914	0.6477	0.9236	0.5244	1.0764	3.2536	3.6293	3.2312
9843	TAG55:5-FA18:2	Triacylglycerol	TAG Ester	53913	GC-FID	100010061	0.5528	0.2714	0.5059	0.526	0.5394	0.9749	0.4958	0.6935	0.7504	0.804	2.2613	1.8425	3.0519	0.67	1.3032	0.5628	1.3568	5.7554	6.5193	5.3836
9849	TAG55:5-FA20:4	Triacylglycerol	TAG Ester	53914	GC-FID	100010062	0.728	0.4157	0.4302	0.3888	0.424	0.8769	0.5874	0.6474	0.668	0.6743	2.2441	1.7332	2.8438	1.0486	1.3692	0.6391	1.5905	6.9638	7.3423	7.4023
9858	TAG55:6-FA18:1	Triacylglycerol	TAG Ester	53915	GC-FID	100010063	0.9978	0.948	1.0034	1.0022	0.8934	0.9708	0.9815	1.0149	1.0263	0.9481	0.9601	0.946	1.0105	0.9427	0.9386	0.9514	0.9109	1.2247	1.1655	1.2156
9863	TAG55:6-FA20:3	Triacylglycerol	TAG Ester	54445	GC-FID	100010593	0.9935	0.9702	1.0215	1.0283	0.9314	1.0007	0.9196	1.0469	1.0183	0.9498	1.0057	0.9447	1.0152	0.9448	0.976	0.9853	0.9585	1.082	1.0624	1.0862
9864	TAG55:6-FA20:4	Triacylglycerol	TAG Ester	54269	GC-FID	100010417	0.9747	0.7975	0.7937	0.8582	0.7759	0.8949	0.8051	0.9835	0.9203	0.8354	1.6114	1.2696	1.7392	1.0266	1.181	0.9089	1.1734	2.4835	2.762	2.5684
9869	TAG55:7-FA15:0	Triacylglycerol	TAG Ester	54270	GC-FID	100010418	0.8408	0.7662	0.7065	1.01	0.8756	1.2637	0.7662	0.995	0.9552	0.7711	1.3731	1.4577	1.6368	1.005	0.9502	1.1592	1.3333	2.801	2.6567	3.6716
9872	TAG55:7-FA18:1	Triacylglycerol	TAG Ester	53916	GC-FID	100010064	0.869	0.8806	0.8849	0.8961	0.8071	1.0923	0.9439	1.0625	0.9853	0.905	0.9211	0.9141	1.0147	0.9116	0.8922	0.9122	1.1203	1.8152	1.9375	2.0894
9876	TAG55:7-FA20:3	Triacylglycerol	TAG Ester	53576	GC-FID	100009724	1.0747	0.9709	0.9213	1.0787	0.8462	1.0325	0.9226	1.1585	0.9923	0.9883	0.9983	0.9387	1.0017	0.9045	0.9313	0.8771	0.9347	0.9769	1.1571	1.0385
9877	TAG55:7-FA20:4	Triacylglycerol	TAG Ester	53917	GC-FID	100010065	1.0226	0.9688	1.0116	1.0798	0.9317	0.977	0.9846	1.0445	1.0512	0.9689	0.9976	0.996	1.0024	0.8991	0.9786	0.979	0.9266	1.0525	1.0241	1.0288
9881	TAG55:7-FA22:6	Triacylglycerol	TAG Ester	54271	GC-FID	100010419	0.7291	0.4878	0.5637	0.6464	0.4321	0.881	0.5907	0.7544	0.8388	0.7595	1.7063	1.0835	1.8886	0.8439	0.9165	0.5586	1.2574	4.9941	6.454	5.6928
9887	TAG55:8-FA20:4	Triacylglycerol	TAG Ester	53743	GC-FID	100009891	0.9767	0.9593	1.002	1.1419	0.9816	0.9841	0.934	1.1022	1.0774	0.9603	1.1091	1.0169	1.0263	0.9896	0.998	0.9901	0.9504	1.0119	1.0655	1.0878
9917	TAG56:10-FA18:2	Triacylglycerol	TAG Ester	54079	GC-FID	100010227	0.6212	0.4266	0.4471	0.4198	0.4198	1.0956	0.5666	0.6485	0.7406	0.7986	1.3652	1	2.3174	0.7782	0.9659	0.7338	1.6724	6.4369	7.5085	6.5529
9902	TAG56:1-FA16:0	Triacylglycerol	TAG Ester	53401	GC-FID	100009549	0.9978	0.7313	0.7071	0.7035	0.5884	1.242	0.949	1.044	1.056	1.0022	0.5407	0.4429	0.6361	0.4194	0.3754	0.3978	0.8143	1.9466	2.2655	2.3143
9906	TAG56:1-FA18:1	Triacylglycerol	TAG Ester	54080	GC-FID	100010228	0.676	0.4434	0.4733	0.543	0.4204	1.1102	0.7657	0.9109	0.986	1.014	0.845	0.7385	1.0964	0.7101	0.7074	0.6622	1.2727	3.4252	3.9088	4.387
9941	TAG56:2-FA16:0	Triacylglycerol	TAG Ester	53402	GC-FID	100009550	0.8586	0.5605	0.5956	0.5748	0.4609	1.167	0.7447	0.9285	0.9016	0.9231	1.0715	0.8545	1.3566	0.5946	0.6481	0.6713	1.4464	4.4554	5.167	5.2035
9943	TAG56:2-FA18:0	Triacylglycerol	TAG Ester	54272	GC-FID	100010420	0.62	0.3794	0.4154	0.3559	0.3404	1.0341	0.6012	0.8394	0.7801	0.8372	1.1345	0.9659	1.5808	0.7787	0.839	0.8525	2.2486	6.8245	7.7344	8.9891
9944	TAG56:2-FA18:1	Triacylglycerol	TAG Ester	53577	GC-FID	100009725	0.8045	0.5561	0.5759	0.6256	0.5185	1.0533	0.7443	0.8789	0.8695	0.8605	1.0534	0.9467	1.3062	0.7482	0.8145	0.8004	1.5615	3.9378	4.2738	4.8137
9946	TAG56:2-FA20:0	Triacylglycerol	TAG Ester	54273	GC-FID	100010421	0.677	0.4222	0.4613	0.3891	0.3357	1.1816	0.7411	0.939	0.8789	0.9298	1.061	0.8327	1.354	0.6994	0.7482	0.679	1.4502	4.2447	4.4995	4.9064
9947	TAG56:2-FA20:1	Triacylglycerol	TAG Ester	53403	GC-FID	100009551	0.7822	0.4249	0.4358	0.4486	0.3609	1.1505	0.6737	0.9328	0.8043	0.9023	1.0672	0.9031	1.2653	0.6595	0.7221	0.8556	2.1807	6.4048	7.1964	7.9597
9953	TAG56:3-FA16:0	Triacylglycerol	TAG Ester	54612	GC-FID	100010760	0.722	0.4336	0.4464	0.3989	0.3943	1.0107	0.6292	0.737	0.663	0.7316	1.4668	0.9893	1.6299	0.6319	0.748	0.6488	1.5412	5.1382	5.9721	5.703
9955	TAG56:3-FA18:0	Triacylglycerol	TAG Ester	54613	GC-FID	100010761	0.4102	0.2435	0.2426	0.2425	0.2101	0.67	0.423	0.5436	0.5025	0.5672	1.3331	1.0793	1.7595	0.8406	0.9207	0.7414	1.8142	6.3531	7.5958	7.6945
9956	TAG56:3-FA18:1	Triacylglycerol	TAG Ester	54446	GC-FID	100010594	0.6777	0.3782	0.4768	0.3728	0.3298	0.9249	0.5336	0.7613	0.6608	0.7667	1.3998	1.0751	1.7615	0.6105	0.8185	0.765	2.0101	6.067	6.5933	7.1138
9957	TAG56:3-FA18:2	Triacylglycerol	TAG Ester	53404	GC-FID	100009552	0.6398	0.2799	0.3654	0.3275	0.2813	1.01	0.5405	0.7239	0.666	0.7797	1.3016	0.99	1.5367	0.5591	0.7246	0.5419	1.6774	5.9359	6.6818	6.4371
9959	TAG56:3-FA20:0	Triacylglycerol	TAG Ester	53405	GC-FID	100009553	0.5169	0.3926	0.4369	0.4283	0.3692	1.0634	0.6855	0.6695	0.72	0.7692	1.2123	0.9366	1.376	0.5206	0.6437	0.4689	1.1274	3.5151	4.4492	4.2289
9960	TAG56:3-FA20:1	Triacylglycerol	TAG Ester	53578	GC-FID	100009726	0.7376	0.3719	0.4426	0.3814	0.3711	1.0809	0.5571	0.8283	0.8002	0.803	1.242	0.9191	1.5057	0.587	0.7166	0.7492	2.062	5.9721	6.5865	7.0145
9961	TAG56:3-FA20:2	Triacylglycerol	TAG Ester	53579	GC-FID	100009727	0.4502	0.2848	0.265	0.2764	0.2093	0.6986	0.3705	0.515	0.5163	0.5401	1.5052	1.1043	1.8391	0.7017	0.8957	0.7165	1.9913	6.5725	7.3274	7.5625
9967	TAG56:4-FA16:0	Triacylglycerol	TAG Ester	54614	GC-FID	100010762	0.6589	0.3784	0.4361	0.3368	0.3411	0.8438	0.4927	0.6134	0.6311	0.7472	1.5642	1.1109	1.8933	0.6782	0.8891	0.607	1.6556	5.6308	6.4083	6.2463
9970	TAG56:4-FA18:0	Triacylglycerol	TAG Ester	53406	GC-FID	100009554	0.4986	0.2837	0.2806	0.283	0.2288	0.7614	0.4821	0.5961	0.6191	0.6993	2.2422	1.7522	2.6672	1.0143	1.4027	0.815	2.319	7.921	9.6729	9.7676
9971	TAG56:4-FA18:1	Triacylglycerol	TAG Ester	53744	GC-FID	100009892	0.4411	0.2418	0.2584	0.2245	0.211	0.6024	0.3175	0.4628	0.4335	0.502	1.5483	1.1218	1.8548	0.6414	0.8782	0.6093	1.6258	5.2115	6.1047	5.9371
9972	TAG56:4-FA18:2	Triacylglycerol	TAG Ester	53745	GC-FID	100009893	0.5357	0.2508	0.2598	0.2357	0.23	0.8238	0.4162	0.5551	0.554	0.6315	1.667	1.1762	1.9602	0.5318	0.7578	0.5522	1.6685	5.9085	7.2903	6.3201
9975	TAG56:4-FA20:1	Triacylglycerol	TAG Ester	54274	GC-FID	100010422	0.6485	0.3332	0.4352	0.3009	0.3289	0.9494	0.4898	0.7016	0.6959	0.8302	1.5074	1.0506	1.9257	0.5163	0.7016	0.6014	1.7185	5.6837	7.1181	6.4259
9976	TAG56:4-FA20:2	Triacylglycerol	TAG Ester	53580	GC-FID	100009728	0.4235	0.2276	0.2732	0.2389	0.2139	0.5307	0.294	0.4187	0.3645	0.4561	1.6057	1.1217	1.907	0.6507	0.8783	0.613	1.6619	5.1448	6.1527	5.8471
9977	TAG56:4-FA20:3	Triacylglycerol	TAG Ester	53746	GC-FID	100009894	0.352	0.1843	0.2285	0.1804	0.1494	0.5495	0.2795	0.4242	0.3544	0.4426	1.5126	1.1163	1.9197	0.6829	0.8837	0.5926	1.5696	5.087	6.2493	5.7684
9978	TAG56:4-FA20:4	Triacylglycerol	TAG Ester	54615	GC-FID	100010763	0.6727	0.4207	0.4281	0.4839	0.412	1.1962	0.787	0.8474	1.0269	0.9664	2.2144	1.8468	2.6546	1.4677	1.5309	0.9483	2.4698	8.0188	11.1801	11.3555
9980	TAG56:4-FA22:4	Triacylglycerol	TAG Ester	53918	GC-FID	100010066	0.6349	0.3149	0.299	0.2841	0.2526	0.9051	0.4777	0.6944	0.6509	0.7474	1.4672	1.0502	1.7066	0.7088	0.9498	0.6525	1.8544	5.6023	7.5207	6.9189
9984	TAG56:5-FA16:0	Triacylglycerol	TAG Ester	54616	GC-FID	100010764	0.5313	0.2902	0.3046	0.2478	0.2425	0.6545	0.3991	0.5294	0.5276	0.6124	1.6528	1.1569	1.9684	0.7572	0.9529	0.6008	1.6047	5.684	7.1533	6.5059
9987	TAG56:5-FA18:0	Triacylglycerol	TAG Ester	53919	GC-FID	100010067	0.6695	0.3947	0.4448	0.4079	0.3453	1.1703	0.6652	0.912	0.8853	1.0231	2.7875	2.3236	3.6903	1.3885	1.7984	0.9601	2.6847	10.1331	12.4919	12.4787
9988	TAG56:5-FA18:1	Triacylglycerol	TAG Ester	53920	GC-FID	100010068	0.4104	0.1862	0.2349	0.1726	0.1877	0.4683	0.2516	0.371	0.3705	0.4306	1.6492	1.152	1.9751	0.6313	0.848	0.4799	1.3155	4.4527	5.4103	4.8644
9989	TAG56:5-FA18:2	Triacylglycerol	TAG Ester	54275	GC-FID	100010423	0.4414	0.2045	0.2741	0.2039	0.2244	0.6393	0.3198	0.543	0.4766	0.5126	2.1637	1.4407	2.4286	0.7377	1.0461	0.5694	1.6821	6.0823	7.3434	6.1918
9992	TAG56:5-FA20:1	Triacylglycerol	TAG Ester	54447	GC-FID	100010595	0.5926	0.3431	0.5003	0.4029	0.3535	0.833	0.4379	0.7316	0.755	0.7849	1.7024	1.167	1.7934	0.6901	0.7732	0.59	1.5699	4.9773	6.5458	5.6101
9993	TAG56:5-FA20:2	Triacylglycerol	TAG Ester	53407	GC-FID	100009555	0.4151	0.1856	0.2181	0.1863	0.1619	0.5916	0.265	0.4023	0.3475	0.4233	1.8232	1.1261	2.0794	0.57	0.8739	0.4963	1.3651	4.8813	5.789	4.8698
9994	TAG56:5-FA20:3	Triacylglycerol	TAG Ester	54448	GC-FID	100010596	0.3302	0.167	0.2052	0.1621	0.1591	0.4267	0.2336	0.3232	0.3185	0.3789	1.631	1.1149	1.9256	0.5347	0.8851	0.437	1.1164	4.0499	4.6995	4.2758
9995	TAG56:5-FA20:4	Triacylglycerol	TAG Ester	54449	GC-FID	100010597	0.4053	0.2149	0.2582	0.2481	0.2325	0.6809	0.3612	0.5076	0.4371	0.5457	1.6786	1.2793	2.0587	0.7779	1.0393	0.59	1.5436	5.48	6.6001	6.5641
9998	TAG56:5-FA22:4	Triacylglycerol	TAG Ester	54276	GC-FID	100010424	0.5762	0.3157	0.337	0.2711	0.2613	0.6597	0.4041	0.4383	0.4655	0.55	1.5406	1.1236	1.9343	0.6567	0.8764	0.5607	1.6454	5.8258	7.3729	6.4114
9999	TAG56:5-FA22:5	Triacylglycerol	TAG Ester	53581	GC-FID	100009729	0.7169	0.4301	0.4438	0.4261	0.3372	1.1755	0.7644	0.8173	0.9102	1.0563	1.9032	1.6466	2.4643	1.178	1.3065	0.8353	2.3419	8.0788	10.3437	10.6633
10003	TAG56:6-FA16:0	Triacylglycerol	TAG Ester	54617	GC-FID	100010765	0.6402	0.3673	0.4564	0.3958	0.3415	0.9171	0.5341	0.7129	0.7005	0.833	2.1646	1.7688	2.7724	0.9103	1.2594	0.7651	2.0391	7.8344	9.9485	9.0203
10006	TAG56:6-FA18:0	Triacylglycerol	TAG Ester	53921	GC-FID	100010069	0.8143	0.5581	0.5176	0.4741	0.4834	1.5218	0.7718	1.0083	0.9367	1.2573	2.9855	2.3019	3.6193	1.2853	1.7023	0.8994	2.5809	9.8517	13.1712	12.1815
10007	TAG56:6-FA18:1	Triacylglycerol	TAG Ester	54277	GC-FID	100010425	0.4713	0.2253	0.2825	0.2578	0.2298	0.6619	0.3471	0.4862	0.4708	0.5921	1.8251	1.2981	2.3769	0.7265	1.0167	0.5046	1.4466	5.7425	6.6412	5.9411
10008	TAG56:6-FA18:2	Triacylglycerol	TAG Ester	54081	GC-FID	100010229	0.6643	0.2755	0.3977	0.348	0.3774	0.9194	0.3971	0.5906	0.6277	0.7433	3.2261	2.0916	4.1066	1.053	1.6748	0.6643	1.9928	7.9952	10.1072	8.0096
10009	TAG56:6-FA18:3	Triacylglycerol	TAG Ester	53747	GC-FID	100009895	0.5978	0.5335	0.5112	0.595	0.419	1.0084	0.6564	0.9162	0.6899	0.7989	2.743	1.6816	2.7374	1.0475	1.0698	0.8771	1.4218	6.1397	6.7709	5
10012	TAG56:6-FA20:2	Triacylglycerol	TAG Ester	54082	GC-FID	100010230	0.5577	0.2321	0.4088	0.4088	0.3504	0.7533	0.4803	0.5723	0.5693	0.6044	2.3401	1.5153	2.6146	0.8891	1.181	0.6569	1.5153	5.5372	6.6146	5.3416
10013	TAG56:6-FA20:3	Triacylglycerol	TAG Ester	53408	GC-FID	100009556	0.6237	0.2665	0.305	0.2344	0.3155	0.6742	0.3661	0.5773	0.5436	0.6605	3.4627	2.2033	4.4788	1.0835	1.6924	0.7106	1.7819	7.3774	8.6516	6.7559
10014	TAG56:6-FA20:4	Triacylglycerol	TAG Ester	54618	GC-FID	100010766	0.3922	0.2033	0.2183	0.1988	0.2256	0.4814	0.285	0.4056	0.3906	0.4253	1.6644	1.1672	2.181	0.6327	0.888	0.4673	1.1505	4.4357	5.2841	4.5273
10015	TAG56:6-FA20:5	Triacylglycerol	TAG Ester	54278	GC-FID	100010426	0.6131	0.4557	0.4705	0.5623	0.4164	0.9574	0.6393	1.1164	0.7295	0.9639	1.4033	1.3426	2.2721	0.9672	1.0984	0.682	1.3918	5.1492	6.0623	6.3541
10017	TAG56:6-FA22:4	Triacylglycerol	TAG Ester	53922	GC-FID	100010070	0.5255	0.34	0.34	0.3033	0.2245	0.5796	0.3742	0.4586	0.4896	0.5852	1.8288	1.3248	2.4459	0.6091	0.9307	0.5645	1.4291	5.5669	7.3909	5.7325
10018	TAG56:6-FA22:5	Triacylglycerol	TAG Ester	54083	GC-FID	100010231	0.6881	0.3605	0.3907	0.3679	0.3305	0.7898	0.5021	0.7677	0.6787	0.7944	2.0358	1.5251	2.7341	0.9255	1.2606	0.7903	1.9945	8.6453	10.4747	9.6027
10019	TAG56:6-FA22:6	Triacylglycerol	TAG Ester	53582	GC-FID	100009730	0.8237	0.499	0.5148	0.4624	0.4873	1.2472	0.7909	1.0594	1.0651	1.1612	1.6455	1.3294	2.1237	0.97	1.03	0.7709	1.9095	8.2998	11.0436	10.0049
10023	TAG56:7-FA16:0	Triacylglycerol	TAG Ester	53748	GC-FID	100009896	0.7687	0.5354	0.6157	0.5273	0.4528	1.1424	0.7849	1.0026	0.9547	0.9841	2.0861	1.4433	2.4135	0.9079	0.9974	0.6364	1.6691	7.3214	9.5397	7.9319
10024	TAG56:7-FA16:1	Triacylglycerol	TAG Ester	53583	GC-FID	100009731	0.3808	0.309	0.5095	0.3317	0.3682	0.6444	0.4414	0.5448	0.4981	0.5561	1.9142	1.3556	2.1488	0.7932	1.0404	0.628	1.2636	5.3846	6.1753	5.3014
10025	TAG56:7-FA18:0	Triacylglycerol	TAG Ester	53749	GC-FID	100009897	0.6941	0.5127	0.5779	0.7139	0.4108	0.8867	0.7195	0.9178	0.915	0.7847	1.4221	1.3881	2.0085	0.8895	0.7875	0.5297	1.17	4.7762	6.3881	5.8499
10026	TAG56:7-FA18:1	Triacylglycerol	TAG Ester	53584	GC-FID	100009732	0.6394	0.3542	0.3877	0.3425	0.2767	0.9033	0.453	0.6723	0.6814	0.8157	2.0828	1.5252	2.7233	0.8242	1.0813	0.5688	1.8109	7.1593	8.5284	7.6745
10027	TAG56:7-FA18:2	Triacylglycerol	TAG Ester	53409	GC-FID	100009557	0.8279	0.3742	0.4669	0.4633	0.3309	1.0108	0.5343	0.7545	0.7268	1.077	3.4934	2.5066	4.852	1.1793	1.8111	0.7184	1.9687	9.4525	11.9711	8.9458
10028	TAG56:7-FA18:3	Triacylglycerol	TAG Ester	53585	GC-FID	100009733	0.7118	0.6441	0.85	1.1618	0.8088	1.0941	0.8176	1.1706	0.8971	0.9059	2.5765	1.9941	2.7824	1.0647	1.3588	0.8382	1.4794	4.1206	5.3735	4.4088
10032	TAG56:7-FA20:3	Triacylglycerol	TAG Ester	53410	GC-FID	100009558	0.8481	0.4941	0.6182	0.7741	0.7266	0.9908	0.6024	0.9062	0.8983	0.9696	5.284	3.255	6.4042	1.4531	2.3804	0.9617	2.0766	9.6486	11.9815	8.679
10033	TAG56:7-FA20:4	Triacylglycerol	TAG Ester	53750	GC-FID	100009898	0.878	0.4429	0.5198	0.6192	0.4768	0.9887	0.6463	0.861	0.9119	0.9955	4.1537	2.6836	5.7718	1.4	2.1955	0.9718	2.1763	9.7593	11.5966	8.5356
10034	TAG56:7-FA20:5	Triacylglycerol	TAG Ester	54279	GC-FID	100010427	0.5952	0.3878	0.4983	0.4218	0.4065	0.5969	0.5	0.699	0.6769	0.8027	1.9116	1.3639	2.4354	0.8605	1.0374	0.5935	1.2398	5.1207	5.6088	5.8231
10036	TAG56:7-FA22:4	Triacylglycerol	TAG Ester	54084	GC-FID	100010232	0.5169	0.3898	0.6568	0.3898	0.3898	0.8856	0.3898	0.589	0.6059	0.5763	2.1737	1.3475	2.9746	0.7161	1	0.6059	1.2246	6.1398	7.1271	4.4364
10037	TAG56:7-FA22:5	Triacylglycerol	TAG Ester	54450	GC-FID	100010598	0.6708	0.4082	0.4284	0.5005	0.4407	0.8857	0.5287	0.771	0.6866	0.9931	2.5546	1.943	3.749	1.0292	1.5752	0.7862	2.1608	9.8622	12.1745	9.9373
10038	TAG56:7-FA22:6	Triacylglycerol	TAG Ester	54619	GC-FID	100010767	0.7053	0.4345	0.46	0.4647	0.3847	1.0363	0.6237	0.7952	0.8677	0.9637	1.7939	1.4316	2.5539	0.8745	1.0641	0.702	1.953	8.5729	11.0658	9.7617
10042	TAG56:8-FA16:0	Triacylglycerol	TAG Ester	53923	GC-FID	100010071	0.7068	0.467	0.5689	0.5261	0.4287	1.0869	0.6756	0.7486	0.9594	0.8169	1.0406	0.9003	1.4925	0.5516	0.6443	0.4786	1.1773	3.4832	5.0591	4.6107
10043	TAG56:8-FA16:1	Triacylglycerol	TAG Ester	54085	GC-FID	100010233	0.4677	0.3065	0.371	0.457	0.5914	0.5806	0.5699	0.422	0.6344	0.5968	1.5376	1.0806	2.4462	0.7608	0.9194	0.5806	1.1855	4.2742	5.8226	4.4704
10045	TAG56:8-FA18:1	Triacylglycerol	TAG Ester	54280	GC-FID	100010428	0.6891	0.4234	0.4031	0.3781	0.2688	0.9547	0.5438	0.6781	0.6688	0.8063	1.5844	1.0453	1.95	0.8359	0.8203	0.4547	1.3625	4.5656	5.9469	6.0531
10046	TAG56:8-FA18:2	Triacylglycerol	TAG Ester	53411	GC-FID	100009559	1.0198	0.4257	0.5413	0.5611	0.5908	1.3828	0.6436	1.0561	0.9043	0.9802	2.9637	2.2871	3.9703	1.0561	1.5149	0.7756	1.6205	7.9868	10.6766	7.6271
10047	TAG56:8-FA18:3	Triacylglycerol	TAG Ester	53924	GC-FID	100010072	0.9454	0.6849	1.021	0.9874	0.8277	0.9706	0.8193	1	1.1176	0.8782	1.8529	1.7353	2.2017	1.1008	1.2941	1.1387	1.8571	3.2311	4.8319	3.5714
10051	TAG56:8-FA20:4	Triacylglycerol	TAG Ester	54451	GC-FID	100010599	1.0028	0.6676	0.8892	0.9148	0.4403	1.2301	0.7955	1.0426	0.9489	1	3.3125	2.125	5.0455	1.4261	2.2926	0.875	1.9119	6.5227	8.1335	6.2727
10052	TAG56:8-FA20:5	Triacylglycerol	TAG Ester	53751	GC-FID	100009899	0.749	0.4024	0.7092	0.6255	0.6016	1.2749	0.6653	0.8606	1.0478	0.8287	1.9442	1.6653	3.2112	0.9801	1.0199	0.761	1.0239	5.255	5.5299	5.7052
10054	TAG56:8-FA22:5	Triacylglycerol	TAG Ester	54620	GC-FID	100010768	1.0305	0.4969	0.5214	0.8147	0.5825	0.9165	0.7169	0.5662	1.055	0.9246	3.4338	1.9552	4.3951	1.2749	1.4664	1.1039	2.0081	9.112	11.2546	8.9532
10055	TAG56:8-FA22:6	Triacylglycerol	TAG Ester	53412	GC-FID	100009560	0.8746	0.4804	0.5703	0.44	0.4583	1.0942	0.6283	0.9943	0.9676	1.0057	2.3439	1.7575	3.3214	0.9729	1.2741	0.7022	1.9825	8.4041	11.5448	8.9165
10063	TAG56:9-FA18:3	Triacylglycerol	TAG Ester	54621	GC-FID	100010769	0.7669	0.9323	0.6992	1.3308	0.9398	0.6992	0.7594	0.9098	1.0301	0.7143	1.1805	1.1203	1.4962	1	0.7895	0.7368	1.1203	1.9248	2.9323	2.1203
10066	TAG56:9-FA20:4	Triacylglycerol	TAG Ester	54622	GC-FID	100010770	0.8116	0.6377	0.558	0.558	0.558	0.558	0.558	0.913	0.558	0.6377	1.7899	1.4783	2.3623	1.0652	1	0.7246	0.7246	2.9928	4.3696	2.2971
10067	TAG56:9-FA20:5	Triacylglycerol	TAG Ester	53925	GC-FID	100010073	0.634	0.6209	0.5752	0.5752	0.6667	0.5752	0.7582	0.5752	1.1176	0.5752	1.5556	0.8301	1.8105	1.0196	0.8497	0.6993	1.0261	2.6405	3.4771	3.6275
10070	TAG56:9-FA22:6	Triacylglycerol	TAG Ester	54452	GC-FID	100010600	0.8253	0.5633	0.9432	0.8384	0.5109	1.5415	0.4978	0.9607	0.7904	1.0393	2.9258	2.4367	3.7555	1.1179	1.4105	0.6026	2.0524	8.2926	12.3319	9.0087
10098	TAG57:2-FA18:1	Triacylglycerol	TAG Ester	54086	GC-FID	100010234	0.4868	0.3463	0.4015	0.3915	0.3162	0.7641	0.5395	0.6399	0.6399	0.6349	1.6587	1.1217	2.1255	0.7265	0.8783	0.6888	1.744	5.1217	6.5847	5.8971
10108	TAG57:3-FA18:2	Triacylglycerol	TAG Ester	53586	GC-FID	100009734	0.6771	0.5833	0.5833	0.7812	0.5833	1	0.599	0.7344	0.5833	0.7083	1.6146	1.0469	1.8854	0.8385	0.7396	0.7292	1.6667	5.3177	7.0156	5.125
10177	TAG57:8-FA22:6	Triacylglycerol	TAG Ester	54454	GC-FID	100010602	1.0968	0.8125	1.0129	0.7867	0.7678	0.9316	0.9601	0.9289	0.9736	0.9871	1.5775	1.3311	1.6032	0.8395	1.0873	0.9059	1.6032	3.4976	4.4794	3.87
10186	TAG57:9-FA22:6	Triacylglycerol	TAG Ester	53413	GC-FID	100009561	1.0387	0.9969	0.9509	0.9207	0.9207	0.9466	1.0223	0.9859	1.0479	0.9957	1.0166	1.0085	0.9584	0.8922	0.981	0.9697	1.0031	0.9438	1.0475	1.0801
10204	TAG58:10-FA18:2	Triacylglycerol	TAG Ester	54281	GC-FID	100010429	0.5774	0.4345	0.4345	0.4345	0.5238	0.9821	0.4345	0.8869	0.6845	0.6012	1.625	1.0238	1.9345	0.6488	0.994	0.631	1.2083	4.8333	6.0476	4.7679
10208	TAG58:10-FA20:4	Triacylglycerol	TAG Ester	53414	GC-FID	100009562	0.6776	0.6667	0.7432	0.6667	0.6667	1.1803	0.7104	0.7978	0.7213	0.8197	2.623	1.9508	3.2295	1.377	1.4536	0.776	1.3333	6.6448	8.4372	6.3661
10209	TAG58:10-FA20:5	Triacylglycerol	TAG Ester	54087	GC-FID	100010235	0.6015	0.594	0.9624	0.594	0.594	1.3684	0.594	1.0602	0.7895	0.8045	1.3985	1.5789	2.0451	1	1.1429	0.812	0.8045	2.5639	3.985	4.0827
10211	TAG58:10-FA22:5	Triacylglycerol	TAG Ester	53752	GC-FID	100009900	0.5833	0.697	0.8561	0.5833	0.5833	1.2273	0.697	1.2576	0.9015	0.7576	1.5455	1.447	3.0303	0.9318	1.2879	0.9167	1.8636	5.0227	5.7273	5.4621
10212	TAG58:10-FA22:6	Triacylglycerol	TAG Ester	53587	GC-FID	100009735	1.0813	0.5293	0.5217	0.7448	0.6427	0.9754	0.7977	1.104	1.0246	1.3535	3.724	2.3478	5.0699	1.5009	1.9395	0.9036	2.6389	10.4386	15.656	11.9017
10243	TAG58:2-FA18:1	Triacylglycerol	TAG Ester	53753	GC-FID	100009901	0.7355	0.4165	0.4142	0.414	0.357	1.1006	0.5605	0.7266	0.8036	0.8994	1.1693	0.8888	1.3239	0.5404	0.6694	0.6484	1.7351	4.1636	5.2553	5.4233
10254	TAG58:3-FA18:1	Triacylglycerol	TAG Ester	54282	GC-FID	100010430	0.7104	0.3732	0.4092	0.347	0.3263	0.8878	0.5315	0.6932	0.6624	0.7749	1.5454	1.1122	1.7989	0.6613	0.7956	0.7502	2.0709	5.8736	7.1249	7.2251
10279	TAG58:5-FA18:1	Triacylglycerol	TAG Ester	53588	GC-FID	100009736	0.4482	0.244	0.2622	0.194	0.1933	0.491	0.3145	0.4127	0.4382	0.4505	1.5911	1.1075	1.8751	0.6437	0.8925	0.6447	1.8394	5.7791	7.07	6.3811
10293	TAG58:6-FA16:0	Triacylglycerol	TAG Ester	53589	GC-FID	100009737	0.6524	0.6225	0.9064	0.6661	0.3754	0.7602	0.8123	0.8166	0.8961	0.7644	1.245	1.1218	1.5366	0.5943	0.8243	0.5267	1.6032	5.5425	6.4386	6.0812
10295	TAG58:6-FA18:0	Triacylglycerol	TAG Ester	54455	GC-FID	100010603	0.5995	0.2851	0.302	0.2777	0.191	0.9208	0.4958	0.6899	0.6734	0.8295	3.0425	2.6119	4.1409	1.4271	1.9201	1.1269	3.4758	14.6036	17.726	16.9507
10296	TAG58:6-FA18:1	Triacylglycerol	TAG Ester	53754	GC-FID	100009902	0.3538	0.1834	0.1922	0.1697	0.1668	0.4092	0.2255	0.3446	0.351	0.432	1.5477	1.0827	1.9733	0.6094	0.9173	0.5497	1.682	6.0913	7.1438	6.7415
10303	TAG58:6-FA20:4	Triacylglycerol	TAG Ester	54283	GC-FID	100010431	0.3826	0.2015	0.1725	0.2331	0.1383	0.5594	0.2716	0.2912	0.2946	0.4116	1.5303	1.1289	1.8284	0.6439	0.8711	0.5585	1.3365	5.4184	6.4526	6.2084
10306	TAG58:6-FA22:4	Triacylglycerol	TAG Ester	53415	GC-FID	100009563	0.4262	0.2079	0.2725	0.2056	0.1955	0.4366	0.2581	0.3458	0.3294	0.4007	1.4098	1.083	1.7827	0.5306	0.917	0.5132	1.5671	6.0619	7.0737	6.3867
10307	TAG58:6-FA22:5	Triacylglycerol	TAG Ester	53590	GC-FID	100009738	0.6211	0.3029	0.363	0.3045	0.2795	0.7468	0.4794	0.6843	0.6455	0.814	2.3253	1.87	3.0266	1.0824	1.4839	1.0276	2.8731	11.6955	14.2383	13.3542
10311	TAG58:7-FA16:0	Triacylglycerol	TAG Ester	53591	GC-FID	100009739	0.8584	0.6813	0.8302	0.6715	0.6745	1.1611	0.9002	0.9616	1.0307	0.98	1.5679	1.2642	2.0273	0.7319	0.8545	0.5061	1.6282	5.8365	7.5027	6.3202
10313	TAG58:7-FA18:0	Triacylglycerol	TAG Ester	53416	GC-FID	100009564	0.7168	0.3287	0.4099	0.3614	0.2935	1.1437	0.6974	0.8272	0.8684	1.0127	3.6264	2.661	4.7132	1.4142	1.8569	1.1255	3.2432	17.0515	21.3499	18.7314
10314	TAG58:7-FA18:1	Triacylglycerol	TAG Ester	54284	GC-FID	100010432	0.5166	0.2191	0.2615	0.2065	0.2176	0.5505	0.2925	0.4697	0.418	0.5637	2.0039	1.3116	2.6562	0.7318	1.1362	0.6434	1.8704	7.9118	9.2096	8.3987
10315	TAG58:7-FA18:2	Triacylglycerol	TAG Ester	53926	GC-FID	100010074	0.6906	0.3734	0.3232	0.4045	0.3124	0.8582	0.4931	0.7349	0.7086	0.7672	3.4016	2.2549	4.6332	1.2077	1.7379	0.9599	2.7098	12.1652	15.2795	11.7822
10321	TAG58:7-FA20:4	Triacylglycerol	TAG Ester	54456	GC-FID	100010604	0.4581	0.2176	0.2405	0.3074	0.2879	0.5639	0.3531	0.475	0.4454	0.4987	2.2506	1.6156	3.0271	0.934	1.4445	0.6579	1.6054	6.4268	7.9983	6.7434
10324	TAG58:7-FA22:4	Triacylglycerol	TAG Ester	54623	GC-FID	100010771	0.8735	0.3884	0.3442	0.3663	0.3663	0.7809	0.4879	0.6469	0.6441	0.7782	3.1652	2.2253	4.2626	0.9758	1.7402	1.0242	2.7602	11.4236	13.3449	10.763
10325	TAG58:7-FA22:5	Triacylglycerol	TAG Ester	53417	GC-FID	100009565	0.7059	0.3098	0.3613	0.279	0.2878	0.7705	0.4373	0.5739	0.6328	0.7528	2.5441	1.9095	3.4417	0.9821	1.5361	0.9168	2.7024	12.2176	13.1613	12.6942
10326	TAG58:7-FA22:6	Triacylglycerol	TAG Ester	53418	GC-FID	100009566	0.608	0.3073	0.3749	0.3069	0.2817	0.9986	0.535	0.6616	0.7239	0.7907	2.1769	1.6956	2.7647	1.0596	1.1887	0.9936	2.836	13.2304	15.0056	14.3729
10332	TAG58:8-FA18:1	Triacylglycerol	TAG Ester	54457	GC-FID	100010605	0.6206	0.3103	0.3542	0.2392	0.2961	0.8112	0.4428	0.5844	0.6063	0.6942	2.2398	1.5643	3.1965	0.8888	1.254	0.7634	2.1758	9.395	10.8746	9.307
10333	TAG58:8-FA18:2	Triacylglycerol	TAG Ester	53755	GC-FID	100009903	0.9403	0.3545	0.5418	0.4775	0.3361	1.0028	0.674	0.9954	0.7401	1.0597	3.8365	2.584	5.3939	1.4545	2.1341	1.0156	2.9605	14.2902	17.7392	13.9504
10338	TAG58:8-FA20:3	Triacylglycerol	TAG Ester	54088	GC-FID	100010236	0.6727	0.4244	0.4786	0.5169	0.377	0.9887	0.5598	0.7788	0.7291	0.7472	5.7427	3.3183	7.447	1.544	2.9639	0.9526	2.7788	12.2867	13.3363	10.7472
10339	TAG58:8-FA20:4	Triacylglycerol	TAG Ester	54458	GC-FID	100010606	0.8733	0.485	0.515	0.5767	0.47	0.8917	0.6867	0.8717	1.01	0.875	3.9117	2.9783	5.6183	1.6817	2.3167	1.4967	2.8183	10.3933	11.9	9.435
10343	TAG58:8-FA22:5	Triacylglycerol	TAG Ester	53756	GC-FID	100009904	0.8749	0.3976	0.381	0.4142	0.4097	1.2004	0.5305	0.7785	0.7829	1.1107	3.9823	2.7043	5.979	1.3378	2.0875	1.0244	3.1163	15.6667	17.1883	14.2503
10344	TAG58:8-FA22:6	Triacylglycerol	TAG Ester	53419	GC-FID	100009567	0.7403	0.3551	0.3503	0.4003	0.3663	0.9718	0.566	0.7032	0.739	0.9753	2.5453	1.8773	3.6148	1.0058	1.3587	0.9172	2.6374	13.0136	13.8804	12.9223
10350	TAG58:9-FA18:1	Triacylglycerol	TAG Ester	54089	GC-FID	100010237	0.4968	0.2902	0.2814	0.2978	0.2712	0.5716	0.5057	0.5475	0.5387	0.5881	1.5615	1.0887	1.5856	0.6641	0.9113	0.6793	1.1318	4.9721	5.2535	4.725
10351	TAG58:9-FA18:2	Triacylglycerol	TAG Ester	54624	GC-FID	100010772	1.0418	0.4268	0.5356	0.7699	0.569	0.7992	0.8243	0.8954	0.7782	1.0167	3.3556	2.3305	4.9331	1.1297	1.9958	1.0377	2.4226	12.2427	15.0377	11.2887
10356	TAG58:9-FA20:4	Triacylglycerol	TAG Ester	53927	GC-FID	100010075	0.9479	0.6458	0.6528	0.4965	0.5556	1.1424	0.7882	0.8681	0.934	1.0521	4.8681	3.1632	6.25	1.9479	2.5486	1.3819	2.6319	11.8194	12.0069	11.3819
10359	TAG58:9-FA22:5	Triacylglycerol	TAG Ester	53420	GC-FID	100009568	1.0404	0.6667	0.7912	0.7441	0.6667	0.9865	0.6869	0.835	1.101	1	4.2189	2.7003	5.532	1.936	2.2997	0.9865	2.8956	11.5623	13.1616	11.037
10360	TAG58:9-FA22:6	Triacylglycerol	TAG Ester	54459	GC-FID	100010607	1.0018	0.4515	0.5589	0.543	0.5003	1.4887	0.6321	0.8786	0.9359	1.4057	3.5326	2.6272	5.3081	1.3533	1.7987	0.9982	2.8798	15.4924	17.5583	13.4204
10456	TAG60:10-FA22:5	Triacylglycerol	TAG Ester	53757	GC-FID	100009905	1.0982	0.4327	0.8545	0.4764	0.7091	0.9491	0.7236	0.7855	0.8182	1.2764	4.84	3.16	7.4	2.28	3.0764	1.4255	3.6473	17.7745	20.1855	17.0764
10457	TAG60:10-FA22:6	Triacylglycerol	TAG Ester	53758	GC-FID	100009906	0.7403	0.381	0.4545	0.5043	0.5043	0.987	0.632	0.8701	0.8918	1.013	4.0411	2.6688	5.3593	1.5996	2.2165	1.4675	3.368	16.5541	17.987	15.8485
10470	TAG60:11-FA22:5	Triacylglycerol	TAG Ester	54090	GC-FID	100010238	0.7753	0.4157	1	0.5787	0.6348	1.1404	0.5449	0.9326	0.9719	0.7247	2.3933	2	3.882	1.1966	1.3764	1	2.1404	11.2135	11.927	10.2079
10471	TAG60:11-FA22:6	Triacylglycerol	TAG Ester	53421	GC-FID	100009569	1.1444	0.4874	0.6679	0.8051	0.4838	1.0217	0.8014	0.9458	0.9783	1.4188	3.8556	2.87	5.8375	1.6534	2.4116	1.3646	3.4043	16.343	20.5451	15.9206
10483	TAG60:12-FA22:6	Triacylglycerol	TAG Ester	54285	GC-FID	100010433	1.0812	0.4202	0.4202	0.4202	0.4202	1.2941	0.6835	0.8908	0.8515	0.9188	2.3866	1.8768	3.1933	0.8852	1.3389	0.8515	2.1793	10.1961	12.986	10.381
7059	Total CE	Neutral Complex Lipids SUM	Cholesteryl Esters	54657	GC-FID	100010820	0.5684	0.4349	0.4396	0.6244	0.5402	0.4451	0.4464	0.611	0.4399	0.4051	1.3408	0.9836	1.2822	1.0777	0.9069	0.8432	1.0164	1.4892	1.5663	1.6255
7052	Total CER	Sphingolipid SUM	Ceramides	54667	GC-FID	100010830	0.6548	0.6488	0.5606	0.5823	0.5392	0.7122	0.7536	0.6475	0.6449	0.7286	1.0068	0.9758	1.0675	1.0689	1.1554	1.1134	1.3307	1.5373	1.707	1.8631
7060	Total DAG	Neutral Complex Lipids SUM	Diacylglycerols	54659	GC-FID	100010822	1.0804	1.2874	1.201	1.3414	1.2595	1.1617	1.3451	1.1365	1.1196	1.0822	0.8075	0.6244	0.8308	0.8186	0.7955	0.8547	1.0379	1.0317	0.9859	1.0141
7053	Total DCER	Sphingolipid SUM	Dihydroceramides	54670	GC-FID	100010833	0.8752	0.9948	0.8062	0.8457	0.8709	0.9734	1.009	0.8166	0.8599	0.8656	1.1929	1.1121	1.2417	1.2559	1.2527	0.9837	1.0754	1.2379	1.4854	1.6599
7054	Total HCER	Sphingolipid SUM	Hexosylceramides	54668	GC-FID	100010831	0.9279	1.0232	0.8358	0.8703	0.7443	1.1793	1.4272	1.2142	1.1783	1.1977	0.7917	0.9611	0.9831	1.0169	1.0881	1.5149	1.8169	1.6796	1.6429	1.8487
7055	Total LCER	Sphingolipid SUM	Lactosylceramides	54669	GC-FID	100010832	1.2828	1.2922	1.3135	1.2995	1.0998	0.9102	1.0059	0.9941	1.0459	1.2217	1.1431	1.124	1.2722	1.0599	1.1424	0.536	0.5357	0.5536	0.5832	0.5487
7048	Total LPC	Phospholipid SUM	Lysophosphatidylcholines	54664	GC-FID	100010827	1.7806	2.0712	1.757	2.0308	1.8885	1.8491	2.1973	1.84	1.5507	1.6625	0.9049	1.0046	0.9954	0.9491	1.0482	1.2328	0.9192	0.7789	0.8313	0.7797
7050	Total LPE	Phospholipid SUM	Lysophosphatidylethanolamines	54665	GC-FID	100010828	1.4312	1.6311	1.5835	1.5735	1.7304	1.4687	1.6322	1.6167	1.3588	1.4727	0.8376	0.8928	0.854	1.0643	1.0146	1.1347	0.9854	0.7525	0.7381	0.8106
7063	Total MAG	Neutral Complex Lipids SUM	Monoacylglycerols	62056	GC-FID	100020183	0.9328	1.3456	1.2266	1.0613	1.5445	1.3188	1.3069	1.0804	0.895	1.1319	0.7593	0.8916	1.5642	0.9322	0.8209	1.1208	0.8419	1.1028	0.7529	0.7361
7047	Total PC	Phospholipid SUM	Phosphatidylcholines	54661	GC-FID	100010824	0.851	0.8784	0.8674	0.9292	0.7918	0.9877	0.9999	0.9649	0.9237	0.9729	0.8799	0.8971	1.0001	0.9923	1.0648	1.0681	1.2117	1.1821	1.108	1.3732
7049	Total PE	Phospholipid SUM	Phosphatidylethanolamines	54662	GC-FID	100010825	0.8367	0.8135	0.864	0.8439	0.7833	0.977	0.9521	0.9958	0.917	1.0225	0.9781	0.8733	1.0852	1.057	1.1923	0.9623	1.1558	1.1328	1.0716	1.279
7051	Total PI	Phospholipid SUM	Phosphatidylinositols	54663	GC-FID	100010826	0.6312	0.6695	0.8496	0.8528	0.7836	1.0261	0.8495	0.8723	0.985	1.0238	0.8811	1.1182	0.8029	1.1927	1.1964	1.4263	1.4395	1.0946	0.9223	1.3079
7056	Total SM	Sphingolipid SUM	Sphingomyelins	54666	GC-FID	100010829	0.53	0.5191	0.5555	0.5492	0.5463	0.5611	0.5287	0.5906	0.5198	0.5526	1.1127	1.0095	1.109	1.1136	1.1923	1.0916	1.0665	0.9773	0.8488	0.9905
7062	Total TAG	Neutral Complex Lipids SUM	Triacylglycerols	54658	GC-FID	100010821	0.8465	0.7186	0.7783	0.8172	0.7418	1.1847	0.9046	1.0802	0.9857	0.9537	0.9863	0.827	1.2092	0.7258	0.7111	0.5407	1.0137	2.6221	3.0536	3.2342

## Sheet: Table S9C_Targeted_HD
Table S9C: Levels of measured sphingolipids per human sample
		ng/mL
Sample ID	Sample type	C16:0 Ceramide	C24:1 Ceramide	C16:0 Glucosylceramide	C24:1 Glucosylceramide	Sphinganine	Sphingosine	Sphingosine-1-phosphate	Ratio C16:0 Glucosylceramide/Sphinganine
		LLOQ= 20	LLOQ= 125	LLOQ= 125	LLOQ= 125	LLOQ= 1	LLOQ= 2.5	LLOQ= 125
HD1	Serum	110	1290	314	739		3.22
HD2	Serum	101	1480	317	711		11.7
HD3	Serum	86	980	303	691		2.5
HD4	Serum	54.2	955	323	751		4.85
HD5	Serum	81.7	1170	236	751		1.25
HD6	Serum	89.5	921	228	502		5.21
HD7	Serum	78.5	1200	225	675		2.74
HD8	Serum	73.5	911	197	525		5.11
HD9	Serum	90.4	662	374	663		3.18
HD10	Serum	62.2	692	256	486		4.41
HD11	Serum	87.9	878	321	767		3.27
HD12	Serum	105	1000	276	675		1.25
HD13	Serum	30.7	238	157	332		1.25
HD14	Serum	109	1070	472	869		2.61
HD15	Serum	68	793	212	504		3.73
HD16	Serum	128	1120	573	929		3.01
HD17	Serum	98.4	878	293	672		2.98
HD18	Serum	81.9	875	317	556		1.25
HD19	Serum	61.2	846	264	432		1.25
HD20	Serum	97	1220	430	1260		3.15
HD21	Serum	89.6	872	341	593		1.25
HD22	Serum	72.7	895	247	619		1.25
HD23	Serum	78.4	766	430	754		1.25
HD24	Serum	76.1	866	250	698		1.25
HD25	Serum	117	1350	385	1100		2.65
HD26	Serum	73.2	1300	428	1150		1.25
HD27	Serum	89.2	830	446	866		1.25
HD28	Serum	120	990	368	465		3.64
HD29	Serum	113	960	269	550		5.72
HD30	Plasma	67.2	702	223	965	1.19	1.25	527	187.395
HD30	Serum	61.8	802	196	1020		1.25
HD31	Plasma	86.8	812	360	1160	2.42	4.16	753	148.76
HD31	Serum	84.7	960	362	1280		1.25
HD32	Plasma	63.6	664	207	665	2.97	7.03	449	69.697
HD32	Serum	82	796	228	765		4.53
HD33	Plasma	71	886	262	865	2.68	4.61	585	97.7612
HD33	Serum	89.6	1060	277	972		1.25
HD34	Plasma	98.5	912	232	654	3.95	4.11	735	58.7342
HD34	Serum	94.5	962	195	623		1.25
HD35	Plasma	101	1270	515	1900	4.79	5.89	763	107.516
HD35	Serum	87.5	927	404	1460		1.25
HD36	Plasma	86	1340	233	1160	3.06	4.48	881	76.1438
HD36	Serum	62.5	1070	171	792		1.25
HD37	Plasma	79.1	1370	189	1090	2.74	4.44	700	68.9781
HD37	Serum	86.5	1440	236	1260		1.25
HD38	Plasma	73.3	777	226	933	1.31	1.25	509	172.519
HD38	Serum	91.5	743	238	902		6.4
HD39	Plasma	61.9	573	205	739	6.26	8.51	678	32.7476
HD39	Serum	85.8	741	231	906		1.25
HD40	Serum	163	900	501	1290		67.7
HD41	Serum	123	1470	326	870		12.5
HD42	Serum	81.2	583	427	619		46.5
HD43	Serum	84.6	804	410	944		38
HD44	Serum	86.4	645	275	636		19.7
HD45	Serum	97.4	729	416	932		57.9
HD46	Serum	47.3	429	285	716		57.2
HD47	Serum	43.9	175	359	587		15.2
HD48	Serum	102	799	459	613		15.2
HD49	Serum	71.5	779	343	825		22.3
HD50	Serum	91.8	521	390	889		11
HD51	Serum	82.2	721	437	934		10.9
HD52	Serum	55.3	509	488	833		6.57
HD53	Serum	64.4	611	374	891		13.3
HD54	Serum	117	759	555	938		13.6
HD55	Serum	42.7	343	259	566		4.03
HD56	Serum	83.7	822	465	1070		33.3
HD57	Plasma	79.6	590	393	800	2.43	1.25	389	161.728
HD58	Plasma	88.5	881	296	648	1.87	8.55	538	158.289
HD59	Plasma	97.2	610	365	762	4.44	7.25	790	82.2072
HD60	Plasma	69.5	589	271	742	1.32	3	841	205.303
HD61	Plasma	78.3	300	281	536	2.8	3.48	599	100.357
HD62	Plasma	91.4	647	387	686	1.74	3.65	665	222.414
HD63	Plasma	96.9	574	427	744	4.07	6	633	104.914
HD64	Plasma	67.8	325	270	486	1.92	2.62	636	140.625
HD65	Plasma	58.3	509	283	550	3.21	5.51	535	88.162
HD66	Plasma	64.5	326	250	406	3.11	6.01	674	80.3859
HD67	Plasma	68.5	297	354	573	2.51	4.23	664	141.036
HD68	Plasma	109	642	359	711	6.9	13.4	864	52.029
HD69	Plasma	67.8	474	389	940	2.72	3.09	1270	143.015
HD70	Plasma	57.5	518	294	831	2.82	3.01	897	104.255
LLOQ = Limit of quantification

## Sheet: Table S9D_Targeted_Patients
Table S9D: Levels of measured sphingolipids per patient
	ng/mL
Sample ID	C16:0 Ceramide	C24:1 Ceramide	C16:0 Glucosylceramide	C24:1 Glucosylceramide	Sphinganine	Sphingosine	Sphingosine-1-phosphate	Ratio C16:0 Glucosylceramide/Sphinganine
	LLOQ= 20	LLOQ= 125	LLOQ= 125	LLOQ= 125	LLOQ= 1	LLOQ= 2.5	LLOQ= 125
CLL1	82	526	348	622	3.01	5.14	754	115.615
CLL2	79.7	613	256	492	7.64	10.3	815	33.5079
CLL3	101	510	229	471	8.86	17.1	995	25.8465
CLL4	130	563	339	540	4.51	8.41	755	75.1663
CLL5	113	785	353	742	7.32	9.37	736	48.224
CLL6	92.3	927	819	1300	5.55	7.38	488	147.568
CLL7	81	424	541	955	1.41	3.32	493	383.688
CLL8	89.3	658	336	734	4.78	5.92	750	70.2929
CLL9	56	376	252	442	1.5	2.86	649	168
CLL10	91.8	687	588	1150	1.03	1.25	596	570.874
CLL11	136	971	1920	1850	3.3	7.62	471	581.818
CLL12	81	435	343	555	3.05	4.43	639	112.459
CLL13	84.1	540	258	449	7.62	7.27	492	33.8583
CLL14	99.4	393	306	577	2.74	4.45	699	111.679
CLL15	120	795	555	1110	4.34	6.35	764	127.88
CLL16	102	704	973	1530	1.83	2.51	576	531.694
CLL17	52.3	354	167	361	3.51	5.21	631	47.5783
CLL18	85.9	560	313	716	2.54	2.8	549	123.228
CLL19	109	646	657	1200	12.2	21.9	1190	53.8525
CLL20	74.6	486	190	449	5.09	5.48	663	37.3281
CLL21	85.4	571	258	490	5.56	7.93	762	46.4029
CLL22	111	644	1090	1780	2.12	5.96	679	514.151
CLL23	72.1	605	431	784	2.34	4.13	632	184.188
CLL24	63.7	555	213	602	2.95	4.61	574	72.2034
CLL25	84.8	684	220	492	3.97	5.85	823	55.4156
CLL26	119	810	604	1060	5.07	7.4	899	119.132
CLL27	99.9	912	421	1020	8.99	17.7	1070	46.8298
CLL28	113	743	431	870	1.61	3.44	506	267.702
CLL29	81.2	427	241	350	1.35	2.68	641	178.519
CLL30	87	956	242	487	3.97	4.17	663	60.9572
CLL31	112	721	676	917	2.26	2.82	644	299.115
CLL32	67.3	391	246	489	4.88	7.52	844	50.4098
CLL33	83	654	340	584	4.78	7.8	913	71.1297
CLL34	110	1050	214	387	4.1	6.91	539	52.1951
CLL35	128	642	621	1200	0.5	1.25	215	1242
CLL36	110	1000	375	668	2.62	3.44	647	143.13
CLL37	140	1070	925	1600	8.61	19.9	1040	107.433
CLL38	96	495	410	646	2.31	3.17	392	177.489
CLL39	68.3	339	366	560	5.31	4.97	435	68.9266
CLL40	120	619	690	673	3.02	4.63	478	228.477
CLL41	103	488	434	714	2.1	1.25	444	206.667
CLL42	56.7	337	279	478	2.81	6.13	327	99.2883
CLL43	69.4	496	360	576	3.73	7.1	736	96.5147
CLL44	98.6	664	408	802	1.27	1.25	491	321.26
CLL45	88.2	570	798	754	2.1	2.88	336	380
CLL46	136	520	676	1410	4.49	17.4	307	150.557
CLL47	79.4	420	381	725	3.03	6.58	475	125.743
CLL48	89	744	214	522	1.83	2.66	318	116.94
CLL49	73.9	770	176	377	2.21	1.25	861	79.638
CLL50	91.4	626	292	602	5.21	6.32	617	56.0461
CLL51	135	1350	865	1260	6.97	12.2	550	124.103
CLL52	62.2	389	215	389	0.5	1.25	404	430
CLL53	85	462	328	654	2.89	2.78	912	113.495
CLL54	87.6	693	320	772	2.99	3.46	744	107.023
CLL55	108	619	758	1160	4.59	8.57	1480	165.142
CLL56	112	795	903	819	3.91	4.58	885	230.946
CLL57	145	766	942	1690	2.39	3.11	996	394.142
CLL58	122	806	647	1110	3.82	5.81	1040	169.372
CLL59	124	668	681	1060	3.93	7.16	1050	173.282
CLL60	112	958	364	866	4.51	9.01	1280	80.7095
CLL61	114	635	664	837	1.66	1.25	665	400
CLL62	91.3	691	290	706	1.7	1.25	679	170.588
CLL63	75.5	592	582	855	2.44	3.24	753	238.525
CLL64	80.7	541	528	1030	1.67	1.25	759	316.168
CLL65	95.3	580	504	1010	0.5	1.25	1160	1008
CLL66	118	688	1140	1750	1.95	1.25	614	584.615
CLL67	94.3	600	623	979	2.55	3.22	890	244.314
CLL68	71.2	424	280	525	3.6	4.99	936	77.7778
CLL69	120	618	805	1100	2.29	2.82	504	351.528
CLL70	106	738	1020	1180	2.56	3.38	1030	398.438
CLL71	99.8	491	281	404	3.57	2.54	1250	78.7115
CLL72	91.3	1050	414	758	4.73	4.68	1030	87.5264
CLL73	88.2	666	802	1190	2.74	3.34	1030	292.701
CLL74	104	997	355	700	3.25	4.96	1010	109.231
CLL75	113	781	1370	2180	2.46	4.11	913	556.911
CLL76	132	962	810	1210	2.05	4.51	698	395.122
CLL77	78.8	447	401	1010	2.34	2.55	936	171.368
CLL78	69.9	697	449	809	2.66	4.2	1100	168.797
CLL79	87.1	592	420	761	7.52	6.85	954	55.8511
CLL80	82.3	619	375	707	4.36	6.24	1070	86.0092
CLL81	71.2	467	228	366	4.96	6.07	1110	45.9677
CLL82	119	685	1290	1970	2.24	3.59	414	575.893
CLL83	63.8	310	563	1320	2.27	3.17	816	248.018
CLL84	82.9	898	366	471	2.89	5.85	1120	126.644
CLL85	130	748	796	908	3.69	5.73	1090	215.718
CLL86	87.2	468	799	1510	0.5	1.25	550	1598
CLL87	61.2	524	486	1010	2.74	5.23	1150	177.372
CLL88	72.6	434	361	683	4.34	6.53	1260	83.1797
CLL89	77.6	563	435	694	5.19	11.8	921	83.815
CLL90	99.6	558	1470	2030	2.15	4.76	716	683.721
CLL91	99.5	699	2370	2220	2.65	2.99	555	894.34
CLL92	125	716	964	982	3.87	5.29	979	249.096
CLL93	93.7	465	1040	2050	1.49	2.74	514	697.987
CLL94	93.5	562	517	1170	3.82	5.33	1130	135.34
CLL95	90.7	663	642	1230	3.04	4.52	1060	211.184
CLL96	64.3	397	890	1450	2.14	3.51	793	415.888
CLL97	128	536	922	1040	1.27	1.25	594	725.984
CLL98	108	832	516	1070	1.95	3.07	753	264.615
CLL99	85.9	582	387	668	2.81	2.71	983	137.722
CLL100	85.2	464	703	929	3.76	5.49	1150	186.968
CLL101	72	344	367	841	8.99	23.3	1560	40.8231
CLL102	112	1050	680	1230	2.54	3.87	1200	267.717
CLL103	77.2	368	867	877	4.26	5.06	1080	203.521
CLL104	123	875	1540	2240	2.28	2.63	894	675.439
CLL105	74.7	445	549	819	4.77	6.42	665	115.094
CLL106	56.4	441	359	397	1.77	1.25	871	202.825
CLL107	89.9	561	817	1520	2.31	4.02	600	353.68
LLOQ = Limit of quantification
